# Supplementary material for: Clostridium butyricum MIYAIRI 588 Increases the Lifespan and Multiple-Stress Resistance of Caenorhabditis elegans
Source: Nutrients. 2018 Dec 5;10(12):1921. doi: 10.3390/nu10121921 (PMC6316807; doi:10.3390/nu10121921)
Supplement: Supplementary file 1 [file nutrients-10-01921-s001.zip]

Archive with 15 entries (14 files):
- Figure S1.tif
- __MACOSX/
- __MACOSX/._Figure S1.tif
- TableS1.xlsx
- __MACOSX/._TableS1.xlsx
- TableS2.xlsx
- __MACOSX/._TableS2.xlsx
- TableS4.xlsx
- __MACOSX/._TableS4.xlsx
- TableS5.xlsx
- __MACOSX/._TableS5.xlsx
- TableS6.xlsx
- __MACOSX/._TableS6.xlsx
- TableS7.docx
- __MACOSX/._TableS7.docx
