# Supplementary material for: Clostridium butyricum MIYAIRI 588 Increases the Lifespan and Multiple-Stress Resistance of Caenorhabditis elegans
Source: Nutrients. 2018 Dec 5;10(12):1921. doi: 10.3390/nu10121921 (PMC6316807; doi:10.3390/nu10121921)
Supplement: Supplementary file 1 [file nutrients-10-01921-s001.zip › TableS1.xlsx]

## Sheet: mappingStat 
Table S1. Mapping statistics
Sample_name	Raw_reads	Trimmed_and_input_reads	Uniquely_mapped_reads	Reads_mapped_to_<=20_loci	Reads_mapped_to_>20_loci	Counted_on_gene	Counted_on_rRNA
CBM588	86767069	83817525	79629239	1223865	2192	76305243	1489559
OP50	44128550	42691271	39518242	814090	1411	37847571	804184
