# Supplementary material for: Clostridium butyricum MIYAIRI 588 Increases the Lifespan and Multiple-Stress Resistance of Caenorhabditis elegans
Source: Nutrients. 2018 Dec 5;10(12):1921. doi: 10.3390/nu10121921 (PMC6316807; doi:10.3390/nu10121921)
Supplement: Supplementary file 1 [file nutrients-10-01921-s001.zip › TableS2.xlsx]

## Sheet: gene-OP8-CBM8_DESeq
Table S2. Differential expression analysis using DESeq (CBM 588 vs. OP50 (control))
GeneID	TranscriptID	GeneName	baseMean	baseMeanA	baseMeanB	foldChange	log2FoldChange	P-value
WBGene00000001	Y110A7A.10.1,Y110A7A.10.2	aap-1	6293.17	4185.07	8401.27	2.00744	1.00536	0.123832
WBGene00000002	F27C8.1.2,F27C8.1.1	aat-1	207.77	264.377	151.163	0.571768	-0.806497	0.350079
WBGene00000003	F07C3.7	aat-2	143.196	178.523	107.869	0.604228	-0.726835	0.423249
WBGene00000004	F52H2.2b,F52H2.2a	aat-3	330.472	422.459	238.485	0.564516	-0.824913	0.31244
WBGene00000005	T13A10.10a,T13A10.10b	aat-4	93.0877	126.738	59.4378	0.468983	-1.09239	0.261244
WBGene00000006	C55C2.5a,C55C2.5b,C55C2.5c,C55C2.5d	aat-5	60.9578	55.8736	66.0419	1.18199	0.241216	0.839768
WBGene00000007	T11F9.4b,T11F9.4a	aat-6	247.605	182.611	312.599	1.71183	0.775536	0.365147
WBGene00000008	F54D12.3	aat-7	2.46347	2.72554	2.2014	0.807692	-0.308122	1
WBGene00000009	F28F9.4	aat-8	17.2443	19.0788	15.4098	0.807692	-0.308122	0.857891
WBGene00000010	Y53H1C.1a,Y53H1C.1b	aat-9	3355.93	3083.95	3627.9	1.17638	0.234357	0.736089
WBGene00000012	C50F2.9	abf-1	59.8571	65.413	54.3012	0.830128	-0.268594	0.806366
WBGene00000013	C50F2.10	abf-2	2805.32	4006.54	1604.09	0.400366	-1.32061	0.0591393
WBGene00000015	Y38H6C.22	abf-4	9.01525	13.6277	4.4028	0.323077	-1.63005	0.334905
WBGene00000016	T22H6.5	abf-5	326.488	440.175	212.802	0.483448	-1.04857	0.201536
WBGene00000017	T22H6.7	abf-6	299.652	355.683	243.621	0.68494	-0.545951	0.506789
WBGene00000018	M79.1a,M79.1b,M79.1c	abl-1	275.856	239.848	311.865	1.30026	0.378803	0.658224
WBGene00000019	C24F3.5a,C24F3.5b	abt-1	6.02764	5.45108	6.60419	1.21154	0.27684	1
WBGene00000020	F12B6.1a,F12B6.1b	abt-2	180.305	158.081	202.529	1.28117	0.357459	0.695299
WBGene00000021	F55G11.9	abt-3	0.3669	0	0.733799	Inf	Inf	1
WBGene00000022	Y39D8C.1	abt-4	431.579	502.862	360.295	0.716489	-0.480983	0.542211
WBGene00000023	Y53C10A.9	abt-5	19.4981	8.17662	30.8196	3.76923	1.91427	0.172369
WBGene00000024	AC3.3	abu-1	23.2195	44.9714	1.4676	0.032634	-4.93748	0.00148859
WBGene00000025	F19G12.7	abu-2	0.681385	1.36277	0	0	#NAME?	0.72666
WBGene00000026	F31A3.1	abu-3	1.04828	1.36277	0.733799	0.538462	-0.893085	1
WBGene00000029	C03A7.7	abu-6	23.1671	46.3342	0	0	#NAME?	0.000111753
WBGene00000030	C03A7.8	abu-7	27.9368	55.8736	0	0	#NAME?	4.14407e-05
WBGene00000031	C03A7.14.2,C03A7.14.1	abu-8	130.407	234.396	26.4168	0.112701	-3.14942	0.00140227
WBGene00000032	R09F10.2	abu-9	8.28145	13.6277	2.9352	0.215385	-2.21501	0.206674
WBGene00000033	F35A5.3	abu-10	37.2141	62.6874	11.7408	0.187291	-2.41665	0.0402498
WBGene00000034	T01D1.6	abu-11	126.371	205.778	46.9632	0.228222	-2.13149	0.0251123
WBGene00000035	W09B12.1.1,W09B12.1.2	ace-1	238.799	211.229	266.369	1.26104	0.334617	0.7029
WBGene00000036	Y44E3A.2	ace-2	236.598	297.084	176.112	0.592802	-0.754379	0.373928
WBGene00000037	Y48B6A.8	ace-3	82.2379	94.0311	70.4447	0.749164	-0.416647	0.677159
WBGene00000038	Y48B6A.7	ace-4	5.92281	8.17662	3.669	0.448718	-1.15612	0.588223
WBGene00000039	C42D8.5a.2,C42D8.5b,C42D8.5a.1	acn-1	238.642	396.566	80.7179	0.203542	-2.2966	0.00902843
WBGene00000040	ZK455.1.1,ZK455.1.2	aco-1	1980.31	2542.93	1417.7	0.557507	-0.842939	0.235247
WBGene00000041	F54H12.1a,F54H12.1c.1,F54H12.1c.2	aco-2	22762	23086.7	22437.4	0.971875	-0.041157	0.939118
WBGene00000042	K11G12.2	acr-2	11.8456	16.3532	7.33799	0.448718	-1.15612	0.45748
WBGene00000043	K11G12.7	acr-3	13.418	23.1671	3.669	0.158371	-2.65862	0.0798853
WBGene00000044	K03F8.2	acr-5	145.03	130.826	159.234	1.21715	0.283504	0.767519
WBGene00000045	ZK973.5	acr-6	10.2208	10.9022	9.53939	0.875	-0.192645	0.9727
WBGene00000046	T09A5.3	acr-7	27.3078	24.5299	30.0858	1.2265	0.294542	0.847158
WBGene00000047	ZC504.2.1,ZC504.2.2	acr-8	37.581	43.6086	31.5534	0.723558	-0.46682	0.692952
WBGene00000048	C40C9.2	acr-9	19.6029	24.5299	14.676	0.598291	-0.741082	0.587257
WBGene00000049	R02E12.8	acr-10	11.007	9.53939	12.4746	1.30769	0.387023	0.874697
WBGene00000050	D2092.3	acr-11	53.148	49.0597	57.2364	1.16667	0.222392	0.860422
WBGene00000051	R01E6.4a,R01E6.4b	acr-12	36.2182	40.8831	31.5534	0.771795	-0.373711	0.758973
WBGene00000053	T05C12.2	acr-14	22.5381	14.9905	30.0858	2.00699	1.00504	0.454906
WBGene00000054	F25G6.4	acr-15	179.624	175.797	183.45	1.04353	0.0614722	0.958202
WBGene00000055	F25G6.3	acr-16	132.451	143.091	121.811	0.851282	-0.232291	0.802451
WBGene00000056	F53E10.2a,F53E10.2b,F53E10.2c,F53E10.2g,F53E10.2d,F53E10.2e,F53E10.2f,F53E10.2h,F53E10.2i	acr-17	51.3135	39.5203	63.1067	1.59682	0.675199	0.546908
WBGene00000057	F28F8.1	acr-18	128.31	126.738	129.882	1.02481	0.0353619	0.986422
WBGene00000058	C31H5.3a,C31H5.3b	acr-19	103.623	24.5299	182.716	7.44872	2.89699	0.0048048
WBGene00000059	R06A4.10a,R06A4.10b,R06A4.10c	acr-20	25.054	25.8926	24.2154	0.935223	-0.0966182	0.971807
WBGene00000060	F27B3.2	acr-21	26.3119	21.8043	30.8196	1.41346	0.499233	0.717193
WBGene00000061	F48E3.7	lgc-11	14.1518	23.1671	5.1366	0.221719	-2.17319	0.137448
WBGene00000062	F59B1.9a,F59B1.9b	acr-23	4.0359	0	8.07179	Inf	Inf	0.14295
WBGene00000063	T04C12.6.1,T04C12.6.2,T04C12.6.3,T04C12.6.4	act-1	52322.1	60584.7	44059.5	0.727239	-0.459499	0.388517
WBGene00000064	T04C12.5.3,T04C12.5.1,T04C12.5.2	act-2	77581.8	85573.8	69589.9	0.813215	-0.298292	0.556998
WBGene00000065	T04C12.4.1,T04C12.4.2,T04C12.4.3	act-3	66968.4	76620.4	57316.3	0.748056	-0.418782	0.418971
WBGene00000066	M03F4.2a,M03F4.2b.1,M03F4.2b.2,M03F4.2b.3,M03F4.2b.4,M03F4.2b.5,M03F4.2b.6,M03F4.2c	act-4	29617.6	37882.3	21352.8	0.563663	-0.827096	0.146278
WBGene00000067	T25C8.2.1,T25C8.2.3,T25C8.2.2	act-5	7387.11	8987.47	5786.74	0.643868	-0.635164	0.32008
WBGene00000068	F17C8.1	acy-1	138.164	118.561	157.767	1.33068	0.412165	0.6635
WBGene00000069	C10F3.3	acy-2	18.974	12.2649	25.683	2.09402	1.06627	0.450238
WBGene00000070	C44F1.5.1,C44F1.5.2	acy-3	154.045	144.454	163.637	1.1328	0.179895	0.855171
WBGene00000071	T01C2.1	acy-4	234.082	238.485	229.679	0.963077	-0.0542771	0.9494
WBGene00000072	F39C12.2b,F39C12.2c,F39C12.2a,F39C12.2e,F39C12.2d	add-1	103.623	91.3056	115.94	1.2698	0.344607	0.732678
WBGene00000073	F57F5.4a.3,F57F5.4a.1,F57F5.4a.2,F57F5.4b	add-2	888.474	967.567	809.381	0.836511	-0.257543	0.726609
WBGene00000074	C04A11.4	adm-2	725.256	670.483	780.029	1.16338	0.218327	0.780419
WBGene00000075	ZK154.7	adm-4	713.882	737.259	690.505	0.936585	-0.0945187	0.89748
WBGene00000079	H15N14.1e,H15N14.1g,H15N14.1c,H15N14.1d,H15N14.1f	adr-1	2506.55	1824.75	3188.36	1.74729	0.805115	0.251797
WBGene00000080	T20H4.4.2,T20H4.4.1	adr-2	4032.23	3100.3	4964.15	1.60118	0.679139	0.315598
WBGene00000081	Y50D7A.7	ads-1	3671.72	4193.24	3150.2	0.751256	-0.412623	0.538888
WBGene00000082	C02B4.1	adt-1	14.0994	14.9905	13.2084	0.881119	-0.182591	0.951635
WBGene00000083	F08C6.1a.1,F08C6.1c.1,F08C6.1a.2,F08C6.1c.2,F08C6.1b.1,F08C6.1b.2	adt-2	332.83	456.528	209.133	0.458094	-1.12628	0.169854
WBGene00000084	D2030.10a.1,D2030.10a.2,D2030.10b	aex-1	140.785	98.1195	183.45	1.86966	0.902774	0.329572
WBGene00000085	T14B1.2	aex-2	28.6182	28.6182	28.6182	1	0	1
WBGene00000086	C02H7.3a,C02H7.3b	aex-3	128.153	130.826	125.48	0.959135	-0.0601948	0.952364
WBGene00000088	F32A7.6	aex-5	198.912	179.886	217.938	1.21154	0.27684	0.760952
WBGene00000089	Y87G2A.4	aex-6	149.381	170.346	128.415	0.753846	-0.407658	0.651625
WBGene00000090	B0334.8a,B0334.8b	age-1	2995.68	2214.5	3776.87	1.70551	0.770207	0.266289
WBGene00000092	F32A6.4a.1,F32A6.4a.2,F32A6.4d,F32A6.4e,F32A6.4f,F32A6.4g.1,F32A6.4g.2,F32A6.4g.3,F32A6.4b,F32A6.4c	ags-3	1666.83	1507.22	1826.43	1.21178	0.27713	0.704688
WBGene00000093	Y62E10A.5a.1,Y62E10A.5a.2,Y62E10A.5b	agt-1	1545.59	1625.78	1465.4	0.901348	-0.149845	0.830932
WBGene00000094	F09E5.13	agt-2	4682.11	3813.03	5551.19	1.45585	0.541859	0.418121
WBGene00000095	C25A1.11a,C25A1.11b	aha-1	1216.85	1148.82	1284.88	1.11844	0.16149	0.831768
WBGene00000096	C41G7.5a,C41G7.5b	ahr-1	25.7878	16.3532	35.2224	2.15385	1.10692	0.391109
WBGene00000097	F58E10.4	aip-1	3894.33	3442.36	4346.29	1.26259	0.336389	0.622129
WBGene00000098	K07C11.2.1,K07C11.2.2	air-1	13938.3	11492.2	16384.3	1.42568	0.511651	0.402613
WBGene00000099	B0207.4	air-2	7308.38	5673.21	8943.55	1.57645	0.656681	0.30837
WBGene00000100	C25A11.4b,C25A11.4c.1,C25A11.4d,C25A11.4f.1,C25A11.4c.2,C25A11.4f.2,C25A11.4k,C25A11.4l,C25A11.4m,C25A11.4g,C25A11.4a,C25A11.4h,C25A11.4i,C25A11.4j,C25A11.4e	ajm-1	1863.38	1796.13	1930.63	1.07488	0.104176	0.889774
WBGene00000101	D1022.7b.2,D1022.7a.2,D1022.7a.1,D1022.7b.1,D1022.7c.1,D1022.7c.2	aka-1	4901.62	3352.41	6450.83	1.92423	0.944284	0.156526
WBGene00000102	C12D8.10a.1,C12D8.10a.2,C12D8.10b.1,C12D8.10b.2,C12D8.10c	akt-1	7913.92	5878.99	9948.85	1.69227	0.758961	0.23593
WBGene00000103	F28H6.1a,F28H6.1b	akt-2	994.403	989.371	999.435	1.01017	0.0146005	0.991578
WBGene00000105	F48F7.1b,F48F7.1a	alg-1	966.676	1242.85	690.505	0.555584	-0.847924	0.25436
WBGene00000106	T07D3.7a,T07D3.7b	alg-2	1473.36	1929.68	1017.05	0.527053	-0.923979	0.202601
WBGene00000107	F54D8.3a.1,F54D8.3a.2,F54D8.3b.1,F54D8.3b.2,F54D8.3b.3,F54D8.3b.4	alh-1	18461	18381	18540.9	1.0087	0.0124931	0.987952
WBGene00000108	K04F1.15	alh-2	5.45108	10.9022	0	0	#NAME?	0.0316227
WBGene00000109	F36H1.6	alh-3	3118.7	2927.23	3310.17	1.13082	0.177368	0.801234
WBGene00000110	T05H4.13a.1,T05H4.13a.2,T05H4.13b.1,T05H4.13b.2,T05H4.13c.1,T05H4.13c.2	alh-4	3622.51	2897.25	4347.76	1.50065	0.585589	0.391214
WBGene00000111	T08B1.3	alh-5	169.717	128.1	211.334	1.64975	0.722251	0.423597
WBGene00000112	F56D12.1d,F56D12.1a.1,F56D12.1a.2,F56D12.1a.3,F56D12.1c.1,F56D12.1c.2,F56D12.1c.3,F56D12.1b.1,F56D12.1b.2,F56D12.1b.3	alh-6	2121.89	2534.75	1709.02	0.674235	-0.568677	0.418342
WBGene00000113	F45H10.1a.2,F45H10.1a.1,F45H10.1b	alh-7	5615.09	6609.44	4620.73	0.699112	-0.516405	0.427819
WBGene00000114	F13D12.4a.1,F13D12.4a.2,F13D12.4a.3,F13D12.4b	alh-8	27537.8	36951.5	18124.1	0.490484	-1.02772	0.0742062
WBGene00000115	F01F1.6.1,F01F1.6.2	alh-9	7945.63	9967.3	5923.96	0.59434	-0.750641	0.238332
WBGene00000116	C54D1.4	alh-10	864.73	907.605	821.855	0.905521	-0.14318	0.844532
WBGene00000117	F42G9.5a,F42G9.5b.1,F42G9.5b.2	alh-11	2488.84	2027.8	2949.87	1.45471	0.540736	0.442363
WBGene00000118	Y69F12A.2a.1,Y69F12A.2b.1,Y69F12A.2a.2,Y69F12A.2b.2	alh-12	2073.72	2642.41	1505.02	0.569564	-0.81207	0.251054
WBGene00000120	C01F6.5	aly-1	3280.03	3063.51	3496.55	1.14136	0.190749	0.785279
WBGene00000121	F23B2.6	aly-2	24273.9	19521.7	29026.2	1.48687	0.572277	0.325235
WBGene00000122	M18.7a.1,M18.7a.2,M18.7b	aly-3	10415.1	10075	10755.3	1.06753	0.0942732	0.884409
WBGene00000123	F36A4.7.1,F36A4.7.2	ama-1	3649.6	3251.57	4047.64	1.24483	0.315944	0.645509
WBGene00000133	C05E11.4	amt-1	2293.12	2356.23	2230.02	0.946434	-0.079426	0.905298
WBGene00000134	F49E11.3	amt-2	11.2166	13.6277	8.80559	0.646154	-0.63005	0.719162
WBGene00000135	M195.3	amt-3	79.5648	58.5991	100.531	1.71556	0.778683	0.445948
WBGene00000136	C05E11.5	amt-4	189.32	228.945	149.695	0.653846	-0.612977	0.482127
WBGene00000137	R13G10.2	amx-1	922.229	900.791	943.666	1.0476	0.0670837	0.935545
WBGene00000138	B0019.1	amx-2	174.644	200.327	148.961	0.74359	-0.427421	0.627881
WBGene00000139	F25C8.2a,F25C8.2b	amx-3	144.506	144.454	144.558	1.00073	0.00104657	1
WBGene00000140	ZK973.6	anc-1	2638.48	2391.66	2885.3	1.2064	0.270707	0.701826
WBGene00000142	C08B6.9	aos-1	12383.6	10722.3	14044.9	1.30988	0.389437	0.52902
WBGene00000143	K06H7.6	apc-2	3301.89	2600.17	4003.61	1.53975	0.622698	0.365317
WBGene00000144	F15H10.3a.1,F15H10.3a.2,F15H10.3a.3,F15H10.3b,F15H10.3c,F15H10.3d	apc-10	4026.57	3791.23	4261.91	1.12415	0.168834	0.806827
WBGene00000145	F35G12.9.2,F35G12.9.1	apc-11	3045.95	3025.35	3066.55	1.01362	0.0195133	0.983187
WBGene00000146	F46F3.4a,F46F3.4b,F46F3.4c,F46F3.4d	ape-1	4179.83	2782.78	5576.88	2.00407	1.00293	0.137531
WBGene00000147	VF36H2L.1	aph-1	3457.03	3011.72	3902.35	1.29572	0.373753	0.587102
WBGene00000148	ZC434.6a,ZC434.6b	aph-2	4352.48	3588.17	5116.78	1.42601	0.511987	0.447114
WBGene00000149	C42D8.8a,C42D8.8b	apl-1	7897.94	7773.24	8022.63	1.03208	0.0455586	0.948063
WBGene00000150	F55A12.7	apm-1	1383.63	1429.55	1337.72	0.935763	-0.0957849	0.890725
WBGene00000151	T05H10.2.1,T05H10.2.2	apn-1	5784.28	4280.46	7288.1	1.70264	0.767776	0.242649
WBGene00000155	W03G9.4	app-1	14069.9	14805.1	13334.6	0.900674	-0.150923	0.799095
WBGene00000156	K04G2.8a,K04G2.8b,K04G2.8c	2018-04-01	4390.64	2710.55	6070.72	2.23966	1.16328	0.0842168
WBGene00000157	F02E8.3	aps-2	731.126	823.113	639.139	0.77649	-0.364961	0.626859
WBGene00000158	Y105E8A.9	apg-1	6342.96	5847.65	6838.28	1.16941	0.225776	0.732163
WBGene00000159	F29G9.3	aps-1	2070.31	1977.38	2163.24	1.09399	0.129604	0.860434
WBGene00000160	Y71H2B.10a,Y71H2B.10b,Y71H2B.10c	apb-1	2422.48	1959.66	2885.3	1.47234	0.558115	0.428679
WBGene00000161	T20B5.1.1,T20B5.1.2,T20B5.1.3	apa-2	1296.62	1306.9	1286.35	0.984278	-0.0228615	0.970847
WBGene00000162	W09G10.4a,W09G10.4b	apd-3	3835.94	3510.5	4161.38	1.18541	0.245386	0.720966
WBGene00000163	R11A5.1a,R11A5.1b	apb-3	11809	9071.96	14546.1	1.60341	0.681146	0.271422
WBGene00000164	F53H8.1	apm-3	695.013	836.741	553.285	0.661238	-0.596759	0.431031
WBGene00000165	Y48G8AL.14	aps-3	10157.2	13165.7	7148.67	0.542976	-0.881039	0.159047
WBGene00000166	W04G3.4	apt-9	14.8856	13.6277	16.1436	1.18462	0.244419	0.925803
WBGene00000168	K08D9.3a,K08D9.3b,K08D9.3c,K08D9.3d,K08D9.3e	apx-1	5149.59	5233.04	5066.15	0.968109	-0.0467586	0.938698
WBGene00000169	F32A5.5a,F32A5.5b.1,F32A5.5b.2	aqp-1	577.133	772.691	381.576	0.493827	-1.01792	0.189382
WBGene00000170	C01G6.1a.3,C01G6.1a.1,C01G6.1a.2,C01G6.1b.1,C01G6.1b.2	aqp-2	1595.59	2100.03	1091.16	0.519593	-0.944547	0.190666
WBGene00000171	Y69E1A.7a,Y69E1A.7b,Y69E1A.7c	aqp-3	58.9136	61.3247	56.5026	0.921368	-0.118151	0.92301
WBGene00000172	F40F9.9	aqp-4	345.724	292.996	398.453	1.35993	0.443531	0.59257
WBGene00000173	C35A5.1	aqp-5	10.5353	12.2649	8.80559	0.717949	-0.478047	0.809777
WBGene00000174	C32C4.2b,C32C4.2c,C32C4.2d,C32C4.2a	aqp-6	54.9301	50.4225	59.4378	1.17879	0.237312	0.847628
WBGene00000175	M02F4.8.1,M02F4.8.2	aqp-7	2798.24	3198.42	2398.06	0.749762	-0.415495	0.544594
WBGene00000176	K02G10.7b,K02G10.7a	aqp-8	493.847	572.364	415.33	0.725641	-0.462672	0.552216
WBGene00000177	K07A1.16a,K07A1.16b	aqp-9	222.708	209.867	235.55	1.12238	0.166558	0.857226
WBGene00000178	ZK1321.3	aqp-10	1240.44	1499.05	981.824	0.654965	-0.61051	0.401927
WBGene00000179	ZK525.2	aqp-11	1272.93	1531.75	1014.11	0.662059	-0.594969	0.413083
WBGene00000180	ZK1320.6	arc-1	757.595	945.763	569.428	0.602084	-0.731964	0.332273
WBGene00000181	F01G4.2a,F01G4.2b.1,F01G4.2b.2	ard-1	9391.58	10673.2	8109.95	0.759841	-0.39623	0.524569
WBGene00000182	B0336.2.1,B0336.2.2,B0336.2.3	arf-1.2	7947.2	9077.41	6817	0.750984	-0.413145	0.512974
WBGene00000183	F57H12.1	arf-3	16737.7	16309.6	17165.8	1.05249	0.07381	0.906461
WBGene00000184	Y116A8C.12	arf-6	1759.6	1527.67	1991.53	1.30364	0.38255	0.597403
WBGene00000185	F31A9.3a,F31A9.3b	arg-1	3.82624	5.45108	2.2014	0.403846	-1.30812	0.632172
WBGene00000186	C01C7.1b,C01C7.1a	ark-1	3473.54	2105.48	4841.61	2.29953	1.20134	0.0802211
WBGene00000187	F54C9.10.1,F54C9.10.2	arl-1	2649.49	2639.69	2659.29	1.00743	0.0106742	0.993729
WBGene00000188	F19H8.3	arl-3	90.2573	85.8545	94.6601	1.10256	0.140863	0.90447
WBGene00000189	ZK632.8	arl-5	3386.22	3088.04	3684.41	1.19312	0.254742	0.713429
WBGene00000190	F45E4.1	arf-1.1	284.19	423.822	144.558	0.341083	-1.5518	0.0656869
WBGene00000191	F20D1.5	arl-7	49.479	49.0597	49.8984	1.01709	0.024453	1
WBGene00000192	Y57G11C.13	arl-8	13664.3	12863.2	14465.4	1.12456	0.169357	0.785155
WBGene00000193	C38D4.8	arl-6	12.7367	12.2649	13.2084	1.07692	0.106915	1
WBGene00000195	F53H8.2	arr-1	1166.74	1097.03	1236.45	1.12709	0.172603	0.820469
WBGene00000196	W02B12.6a,W02B12.6b	aars-1	745.855	726.357	765.353	1.05369	0.0754469	0.928247
WBGene00000197	F28H1.3.1,F28H1.3.2,F28H1.3.3,F28H1.3.4	aars-2	7614.27	7765.07	7463.47	0.96116	-0.0571508	0.923947
WBGene00000198	C15F1.6	art-1	7970.48	7537.48	8403.47	1.11489	0.156903	0.809927
WBGene00000199	Y71F9AL.16	arx-1	3049.51	3056.69	3042.33	0.995302	-0.0067943	0.987476
WBGene00000200	K07C5.1	arx-2	5102.16	4367.68	5836.64	1.33633	0.418271	0.529904
WBGene00000201	Y79H2A.6	arx-3	3428.57	3618.16	3238.99	0.895205	-0.15971	0.809857
WBGene00000202	Y6D11A.1	exos-4.2	4846.54	4746.53	4946.54	1.04214	0.0595474	0.933749
WBGene00000203	Y37D8A.1	arx-5	2929.22	2587.9	3270.54	1.26378	0.337748	0.628714
WBGene00000204	C35D10.16	arx-6	2954.64	2699.65	3209.64	1.18891	0.24964	0.72203
WBGene00000205	M01B12.3	arx-7	2505.72	2371.22	2640.21	1.11344	0.155023	0.829693
WBGene00000206	F35G12.10.1,F35G12.10.2	asb-1	17556.8	18631.8	16481.9	0.88461	-0.176887	0.762147
WBGene00000207	F02E8.1.1,F02E8.1.2,F02E8.1.3	asb-2	8242.87	9469.89	7015.86	0.740859	-0.432729	0.49218
WBGene00000208	Y53F4B.15	asc-1	5813.21	5283.46	6342.96	1.20053	0.263674	0.690718
WBGene00000209	K07A12.3	asg-1	5315.75	6121.56	4509.93	0.736729	-0.440795	0.499506
WBGene00000210	C53B7.4	asg-2	1410.1	1666.67	1153.53	0.692119	-0.530908	0.46159
WBGene00000211	B0252.2.1,B0252.2.2	asm-1	404.586	384.301	424.87	1.10556	0.144783	0.865241
WBGene00000212	ZK455.4	asm-2	383.41	486.509	280.311	0.576169	-0.795436	0.322037
WBGene00000213	W03G1.7a,W03G1.7b	asm-3	55.2446	70.8641	39.6252	0.559172	-0.838637	0.430455
WBGene00000214	Y39B6A.20.1,Y39B6A.20.2	asp-1	55932.7	70107.7	41757.6	0.59562	-0.747535	0.160062
WBGene00000215	T18H9.2a,T18H9.2b	asp-2	7761.61	8446.45	7076.76	0.837839	-0.255256	0.684599
WBGene00000216	H22K11.1	asp-3	28007.9	35834	20181.7	0.563199	-0.828284	0.147905
WBGene00000217	R12H7.2	asp-4	25785.9	29711.1	21860.6	0.735772	-0.442669	0.439226
WBGene00000218	F21F8.3.1,F21F8.3.2	asp-5	17857.6	19140.1	16575.1	0.865986	-0.207585	0.722862
WBGene00000219	F21F8.7	asp-6	61942.9	61063	62822.8	1.02882	0.0409888	0.941923
WBGene00000220	K08F8.2	atf-2	246.976	208.504	285.448	1.36903	0.453154	0.600192
WBGene00000221	T04C10.4.2,T04C10.4.1	atf-5	1502.24	1188.34	1816.15	1.52832	0.611944	0.400961
WBGene00000222	F45E6.2	atf-6	533.315	433.361	633.269	1.4613	0.547249	0.487437
WBGene00000223	C07G2.2b,C07G2.2c.2,C07G2.2a,C07G2.2c.1,C07G2.2d	atf-7	8187.42	6390.03	9984.81	1.56256	0.643912	0.31333
WBGene00000224	F26D10.9a,F26D10.9b	atgp-1	853.199	930.772	775.626	0.833315	-0.263067	0.721855
WBGene00000225	C38C6.2a,C38C6.2b,C38C6.2c.1,C38C6.2c.2	atgp-2	422.039	369.311	474.768	1.28555	0.362388	0.656111
WBGene00000226	T06E4.3a,T06E4.3b.1,T06E4.3b.2,T06E4.3c	atl-1	2393.76	1819.3	2968.22	1.63152	0.706215	0.316512
WBGene00000227	Y48G1BL.2a,Y48G1BL.2b	atm-1	1386.41	1128.37	1644.44	1.45736	0.543355	0.45859
WBGene00000228	W04D2.1a,W04D2.1b,W04D2.1c,W04D2.1d	atn-1	1588.26	1479.97	1696.54	1.14634	0.197032	0.790102
WBGene00000229	C34E10.6.1,C34E10.6.2,C34E10.6.3	atp-2	61561.8	69291.4	53832.3	0.776896	-0.364206	0.485556
WBGene00000230	F27C1.7a.4,F27C1.7a.5,F27C1.7a.1,F27C1.7a.2,F27C1.7a.3,F27C1.7b	atp-3	25709.4	23686.3	27732.5	1.17082	0.227523	0.696435
WBGene00000231	D2045.1d,D2045.1a,D2045.1c,D2045.1b	atx-2	11756.5	9655.23	13857.8	1.43526	0.521316	0.400507
WBGene00000232	B0207.12a.2,B0207.12b,B0207.12a.1,B0207.12c	avr-14	171.447	111.747	231.147	2.06848	1.04857	0.243584
WBGene00000233	R11G10.1a,R11G10.1b.1,R11G10.1b.2,R11G10.1c	avr-15	443.32	407.468	479.171	1.17597	0.233853	0.775797
WBGene00000235	B0464.7	baf-1	6580.5	7865.91	5295.1	0.67317	-0.570957	0.375213
WBGene00000236	F57B10.11	bag-1	6735.44	5278.01	8192.87	1.55227	0.634375	0.328401
WBGene00000237	Y71F9AR.1	bam-2	900.319	869.447	931.191	1.07102	0.0989789	0.901708
WBGene00000238	C54D1.6	bar-1	282.513	238.485	326.541	1.36923	0.453366	0.59352
WBGene00000239	C05D2.4a,C05D2.4b	bas-1	329.948	445.626	214.269	0.480828	-1.05641	0.197732
WBGene00000240	K08F8.4a,K08F8.4b	pah-1	2244.22	2549.74	1938.7	0.76035	-0.395264	0.57041
WBGene00000241	Y105E8A.5	bbs-1	9.69663	14.9905	4.4028	0.293706	-1.76755	0.282013
WBGene00000242	F20D12.3	bbs-2	85.6449	81.7662	89.5235	1.09487	0.130762	0.914361
WBGene00000244	T25F10.5	bbs-8	29.6665	29.9809	29.352	0.979021	-0.0305883	1
WBGene00000245	T13C5.5.1,T13C5.5.2	bca-1	565.864	645.953	485.775	0.752029	-0.411141	0.59229
WBGene00000246	M7.3	bcc-1	137.64	132.189	143.091	1.08247	0.114333	0.915844
WBGene00000247	T19E7.3a,T19E7.3b	bec-1	5755.66	4976.84	6534.48	1.31298	0.392844	0.551509
WBGene00000248	C54C6.2	ben-1	1200.71	1206.05	1195.36	0.991134	-0.0128476	0.981981
WBGene00000249	T27F2.3	bir-1	6962.92	6508.59	7417.24	1.13961	0.188538	0.774127
WBGene00000250	C50B8.2	bir-2	4218.61	2957.21	5480.01	1.8531	0.889942	0.186967
WBGene00000251	C09G5.6.1,C09G5.6.2	bli-1	19.8126	28.6182	11.007	0.384615	-1.37851	0.295778
WBGene00000252	F59E12.12	bli-2	51.7853	103.571	0	0	#NAME?	9.47855e-07
WBGene00000253	F56C11.1	bli-3	431.317	528.755	333.879	0.631443	-0.663275	0.402169
WBGene00000254	K04F10.4a.1,K04F10.4a.2,K04F10.4b.1,K04F10.4b.2,K04F10.4c.1,K04F10.4c.2,K04F10.4d.1,K04F10.4d.2,K04F10.4e.1,K04F10.4e.2,K04F10.4f.1,K04F10.4f.2,K04F10.4g.1,K04F10.4g.2,K04F10.4h.1,K04F10.4h.2,K04F10.4i.1,K04F10.4i.2,K04F10.4j.1,K04F10.4j.2	bli-4	10760.9	9910.07	11611.6	1.1717	0.228605	0.716883
WBGene00000255	F45G2.5	bli-5	40.7783	46.3342	35.2224	0.760181	-0.395585	0.735882
WBGene00000256	Y73B6BL.34	bli-6	293.991	512.402	75.5813	0.147504	-2.76117	0.0015564
WBGene00000257	F23B12.8b.1,F23B12.8a.1,F23B12.8a.2,F23B12.8b.2	bmk-1	4248.8	2611.07	5886.54	2.25446	1.17278	0.0825546
WBGene00000259	F13H8.10a,F13H8.10b,F13H8.10c.1,F13H8.10c.2	bpl-1	793.866	727.719	860.013	1.18179	0.240976	0.755737
WBGene00000262	F54B11.6	bra-1	797.588	869.447	725.728	0.8347	-0.260671	0.725574
WBGene00000263	F23H11.5	F23H11.5	16457.1	17833.2	15081	0.845672	-0.24183	0.682311
WBGene00000264	C36A4.8b,C36A4.8a	brc-1	3358.18	2061.87	4654.49	2.25741	1.17467	0.0879099
WBGene00000265	K04C2.4.1,K04C2.4.2	brd-1	1312.82	847.643	1778	2.09758	1.06872	0.146072
WBGene00000266	C53B4.7a.1,C53B4.7a.2,C53B4.7e,C53B4.7b,C53B4.7c.1,C53B4.7d,C53B4.7c.2	bre-1	1493.28	1726.63	1259.93	0.729707	-0.454611	0.526077
WBGene00000267	Y39E4B.9b,Y39E4B.9c,Y39E4B.9d,Y39E4B.9a	bre-2	56.8695	57.2364	56.5026	0.987179	-0.0186157	1
WBGene00000268	B0464.4a.2,B0464.4a.1,B0464.4b	bre-3	4805.44	3973.84	5637.05	1.41854	0.504406	0.450265
WBGene00000269	Y73E7A.7a.1,Y73E7A.7a.2,Y73E7A.7b.1,Y73E7A.7b.2	bre-4	3647.35	3558.19	3736.51	1.05011	0.0705452	0.922632
WBGene00000270	T12G3.8a,T12G3.8b	bre-5	1383.95	1335.51	1432.38	1.07253	0.101015	0.895798
WBGene00000271	F45E12.2a,F45E12.2b	brf-1	3459.92	2030.53	4889.31	2.4079	1.26777	0.0651765
WBGene00000272	F56A3.5	bro-1	47.6445	68.1385	27.1506	0.398462	-1.32749	0.22453
WBGene00000273	Y79H2A.1a,Y79H2A.1b,Y79H2A.1d,Y79H2A.1e,Y79H2A.1c	brp-1	47643.4	48649.5	46637.4	0.958639	-0.0609401	0.905944
WBGene00000274	F15D4.1	btf-1	2601.95	2225.4	2978.49	1.33841	0.420515	0.549793
WBGene00000275	R06C7.8	bub-1	8318.14	6282.37	10353.9	1.64809	0.720795	0.258351
WBGene00000276	F57B9.5	byn-1	13073.3	10677.3	15469.2	1.44879	0.534853	0.384084
WBGene00000277	C23H4.1.4,C23H4.1.1,C23H4.1.2,C23H4.1.3	cab-1	7368.97	5805.4	8932.54	1.53866	0.621675	0.33461
WBGene00000279	F54D8.4a,F54D8.4b	cah-1	844.656	532.843	1156.47	2.17037	1.11794	0.140182
WBGene00000280	D1022.8	cah-2	105.143	89.9428	120.343	1.338	0.420073	0.672534
WBGene00000281	K05G3.3	cah-3	2231.17	2202.24	2260.1	1.02628	0.0374184	0.963675
WBGene00000282	R01E6.3b,R01E6.3a	cah-4	4247.13	3971.11	4523.14	1.13901	0.187781	0.784089
WBGene00000283	R173.1	cah-5	560.57	630.963	490.178	0.776873	-0.364249	0.635058
WBGene00000284	T28F2.3	cah-6	131.298	96.7567	165.839	1.71398	0.777347	0.407014
WBGene00000285	C13C12.1a,C13C12.1b	cal-1	629.652	618.698	640.607	1.03541	0.0502046	0.955983
WBGene00000286	C18E9.1	cal-2	1201.7	1132.46	1270.94	1.12228	0.166434	0.82665
WBGene00000287	M02B7.6a,M02B7.6b	cal-3	65.9895	68.1385	63.8405	0.936923	-0.0939975	0.938639
WBGene00000288	T07G12.1b,T07G12.1a,T07G12.1c	cal-4	149.59	136.277	162.903	1.19538	0.257475	0.788556
WBGene00000289	C01G6.8a,C01G6.8b,C01G6.8c	cam-1	2488.79	2677.84	2299.73	0.858798	-0.219609	0.748507
WBGene00000292	D2024.6.2,D2024.6.1	cap-1	5622.95	4783.32	6462.57	1.35106	0.434095	0.510927
WBGene00000293	M106.5	cap-2	13909.6	13372.9	14446.3	1.08027	0.111392	0.859145
WBGene00000294	F41G4.2a,F41G4.2b.1,F41G4.2b.2	cas-1	3208.17	3872.99	2543.35	0.656688	-0.60672	0.373699
WBGene00000295	W01C8.6a,W01C8.6b	cat-1	25.8926	32.7065	19.0788	0.583333	-0.777608	0.536032
WBGene00000296	B0432.5a,B0432.5c,B0432.5b	cat-2	14.8332	14.9905	14.676	0.979021	-0.0305883	1
WBGene00000298	F32G8.6	cat-4	1330.43	1553.56	1107.3	0.712753	-0.488526	0.499253
WBGene00000301	T13F2.8a,T13F2.8b	cav-1	4870.02	6444.54	3295.49	0.511362	-0.967583	0.145738
WBGene00000302	C56A3.7a,C56A3.7d,C56A3.7b,C56A3.7c	cav-2	249.387	269.829	228.945	0.848485	-0.237039	0.777638
WBGene00000308	C04A11.t1	C04A11.t1	0.681385	1.36277	0	0	#NAME?	0.72666
WBGene00000310	C05C9.t1	C05C9.t1	0.3669	0	0.733799	Inf	Inf	1
WBGene00000311	C05C9.t2	C05C9.t2	0.3669	0	0.733799	Inf	Inf	1
WBGene00000366	R10E11.1a,R10E11.1b,R10E11.1c.1,R10E11.1c.2	cbp-1	3346.65	2237.67	4455.63	1.99119	0.993633	0.14831
WBGene00000367	C54D2.5a.3,C54D2.5c.3,C54D2.5d.3,C54D2.5e.3,C54D2.5g.3,C54D2.5a.1,C54D2.5a.2,C54D2.5c.1,C54D2.5c.2,C54D2.5d.1,C54D2.5d.2,C54D2.5e.1,C54D2.5e.2,C54D2.5g.1,C54D2.5g.2	cca-1	183.45	162.17	204.73	1.26244	0.336219	0.712588
WBGene00000368	T28F2.5	ccb-1	421.411	395.203	447.618	1.13263	0.179672	0.830006
WBGene00000369	Y56A3A.20	ccf-1	8212.63	9617.07	6808.19	0.707928	-0.498326	0.429926
WBGene00000370	Y73F8A.6	ccg-1	18047.4	15846.3	20248.5	1.2778	0.353667	0.555291
WBGene00000371	F26E4.9.1,F26E4.9.2,F26E4.9.3	cco-1	21045.3	22181.8	19908.7	0.897524	-0.155977	0.785808
WBGene00000372	T10B9.10	cyp-13A7	7.39041	8.17662	6.60419	0.807692	-0.308122	0.944377
WBGene00000373	F08F3.7	cyp-14A5	471.099	629.6	312.599	0.496503	-1.01012	0.200909
WBGene00000374	C01F6.3	cyp-31A1	443.058	519.215	366.9	0.706642	-0.500948	0.52461
WBGene00000375	ZK177.5.1,ZK177.5.2	cyp-44A1	2875.03	2155.9	3594.15	1.66712	0.737358	0.288793
WBGene00000376	ZC518.3b,ZC518.3a,ZC518.3c.1,ZC518.3c.2,ZC518.3d,ZC518.3e	ccr-4	12989.9	11508.6	14471.3	1.25743	0.330479	0.592311
WBGene00000377	T05C12.7	cct-1	17396.2	18314.3	16478.2	0.899746	-0.15241	0.793779
WBGene00000378	T21B10.7.1,T21B10.7.2,T21B10.7.3	cct-2	7809.62	7684.66	7934.57	1.03252	0.0461708	0.947355
WBGene00000379	K01C8.10.1,K01C8.10.2	cct-4	10845.5	10046.3	11644.7	1.15909	0.212998	0.735614
WBGene00000380	C07G2.3a.2,C07G2.3b.1,C07G2.3b.2,C07G2.3b.4,C07G2.3b.5,C07G2.3a.1,C07G2.3b.3	cct-5	23859.8	26644.9	21074.7	0.790948	-0.338345	0.555986
WBGene00000381	F01F1.8a.1,F01F1.8a.2,F01F1.8b.1,F01F1.8b.2	cct-6	17032.9	17200.9	16864.9	0.980468	-0.0284582	0.957418
WBGene00000382	C43E11.10	cdc-6	4328.05	2773.24	5882.87	2.1213	1.08495	0.107423
WBGene00000383	C17G10.4a.1,C17G10.4a.2,C17G10.4e.1,C17G10.4e.2,C17G10.4d,C17G10.4h,C17G10.4c.1,C17G10.4c.2,C17G10.4g	cdc-14	3891.44	2467.98	5314.91	2.15355	1.10672	0.103544
WBGene00000386	K06A5.7.1,K06A5.7.2	cdc-25.1	16487.6	14903.3	18072	1.21262	0.27813	0.646252
WBGene00000387	F16B4.8d,F16B4.8a,F16B4.8b,F16B4.8c	cdc-25.2	2469.34	2706.46	2232.22	0.824773	-0.27793	0.686332
WBGene00000388	ZK637.11	cdc-25.3	1901.64	1726.63	2076.65	1.20272	0.266301	0.713403
WBGene00000389	R05H5.2	cdc-25.4	21.2278	20.4416	22.014	1.07692	0.106915	0.987233
WBGene00000390	R07G3.1	cdc-42	12408.3	11500.4	13316.3	1.15789	0.211502	0.734489
WBGene00000391	C47D2.2	cdd-1	209.238	226.22	192.255	0.849861	-0.234701	0.785124
WBGene00000392	F49E8.4	cdd-2	1324.87	1430.91	1218.84	0.851795	-0.231422	0.746392
WBGene00000393	C15B12.7a,C15B12.7b,C15B12.7c	cdf-1	1060.5	835.378	1285.62	1.53896	0.621959	0.40418
WBGene00000395	ZK112.7	cdh-3	77.94	110.384	45.4956	0.412156	-1.27874	0.202526
WBGene00000396	F25F2.2	cdh-4	871.125	855.82	886.43	1.03577	0.0506992	0.953414
WBGene00000397	F08B4.2a,F08B4.2b,F08B4.2c,F08B4.2d	cdh-5	107.135	47.697	166.572	3.49231	1.80418	0.0649991
WBGene00000399	R05H10.6	cdh-7	20.0222	32.7065	7.33799	0.224359	-2.15612	0.105616
WBGene00000401	F59C12.1	cdh-9	48.0639	66.7757	29.352	0.43956	-1.18587	0.276595
WBGene00000402	C45G7.5.1,C45G7.5.2	cdh-10	18.345	19.0788	17.6112	0.923077	-0.115477	0.975824
WBGene00000403	B0034.3a,B0034.3b,B0034.3c	casy-1	1302.65	1188.34	1416.97	1.1924	0.253863	0.733423
WBGene00000405	T05G5.3.1,T05G5.3.2	cdk-1	30623.6	25937.6	35309.7	1.36133	0.445019	0.434362
WBGene00000406	F18H3.5a,F18H3.5b	cdk-4	818.291	1084.77	551.817	0.508697	-0.975121	0.19615
WBGene00000407	T27E9.3	cdk-5	2821.3	2369.86	3272.75	1.38099	0.465701	0.504581
WBGene00000408	Y39G10AL.3.3,Y39G10AL.3.1,Y39G10AL.3.2	cdk-7	11067.1	8244.76	13889.4	1.68463	0.75243	0.226927
WBGene00000409	F39H11.3	cdk-8	7387.11	4656.59	10117.6	2.17276	1.11953	0.0828196
WBGene00000410	H25P06.2a,H25P06.2b	cdk-9	4261.85	3702.65	4821.06	1.30206	0.380794	0.573493
WBGene00000411	R06F6.1	cdl-1	34619.7	30904.9	38334.4	1.2404	0.310804	0.581415
WBGene00000412	F35E8.11	cdr-1	36.1658	32.7065	39.6252	1.21154	0.27684	0.841144
WBGene00000413	Y54E10A.15	cdt-1	3009.05	1857.46	4160.64	2.23997	1.16348	0.093752
WBGene00000414	ZK1236.2	cec-1	9217.73	8029.44	10406	1.29598	0.374045	0.555525
WBGene00000415	Y47H9C.4a,Y47H9C.4b,Y47H9C.4d,Y47H9C.4c	ced-1	6169.42	6362.77	5976.06	0.939223	-0.0904608	0.884496
WBGene00000416	Y41D4B.13a,Y41D4B.13b,Y41D4B.13c	ced-2	6370.64	5576.46	7164.82	1.28483	0.361581	0.580768
WBGene00000417	C48D1.2a,C48D1.2b	ced-3	6599.79	5685.48	7514.11	1.32163	0.40232	0.53724
WBGene00000418	C35D10.9a.1,C35D10.9b.1,C35D10.9a.2,C35D10.9b.2	ced-4	2903.22	2395.75	3410.7	1.42365	0.50959	0.463913
WBGene00000419	C02F4.1.1,C02F4.1.2	ced-5	2403.66	1208.78	3598.55	2.97702	1.57387	0.0267907
WBGene00000420	F56D2.7	ced-6	3501.59	2797.77	4205.4	1.50313	0.587968	0.390572
WBGene00000421	C48B4.4a,C48B4.4b,C48B4.4c,C48B4.4d	ced-7	2273.68	1659.85	2887.5	1.73961	0.798765	0.258994
WBGene00000422	F08F1.5	ced-8	155.775	233.034	78.5165	0.336932	-1.56947	0.0844024
WBGene00000423	T07C4.8	ced-9	13413.9	13584.1	13243.6	0.974935	-0.0366218	0.947438
WBGene00000424	C09G12.8b,C09G12.8a	ced-10	2375.52	2541.57	2209.47	0.869334	-0.202018	0.768442
WBGene00000425	ZK512.3	ced-11	137.273	198.964	75.5813	0.379874	-1.39641	0.129859
WBGene00000426	Y106G6E.5a.2,Y106G6E.5a.1,Y106G6E.5b	ced-12	3079.02	2260.84	3897.21	1.72379	0.785585	0.255833
WBGene00000427	R09F10.9	ced-13	25.5782	21.8043	29.352	1.34615	0.428843	0.764334
WBGene00000428	F16H11.4	ceh-1	21.5423	21.8043	21.2802	0.975962	-0.0351038	1
WBGene00000429	C27A12.5	ceh-2	38.6817	34.0693	43.2942	1.27077	0.345702	0.788675
WBGene00000430	C16C2.1	ceh-5	25.5782	40.8831	10.2732	0.251282	-1.99262	0.11158
WBGene00000431	K02B12.1	ceh-6	44.5521	43.6086	45.4956	1.04327	0.0611115	0.988346
WBGene00000432	C34C6.8	ceh-7	1.8345	0	3.669	Inf	Inf	0.407438
WBGene00000433	ZK265.4a,ZK265.4b,ZK265.4c	ceh-8	12.5794	16.3532	8.80559	0.538462	-0.893085	0.567541
WBGene00000434	Y65B4BR.9	ceh-9	26.4168	19.0788	33.7548	1.76923	0.823122	0.527193
WBGene00000435	W03A3.1	ceh-10	29.6665	39.5203	19.8126	0.501326	-0.996178	0.407756
WBGene00000436	F33D11.4a,F33D11.4b	ceh-12	6.49937	2.72554	10.2732	3.76923	1.91427	0.37367
WBGene00000437	R13A5.5.1,R13A5.5.2	ceh-13	307.357	327.065	287.649	0.879487	-0.185266	0.820308
WBGene00000438	F46C8.5	ceh-14	30.9244	35.432	26.4168	0.745562	-0.4236	0.736495
WBGene00000439	C13G5.1.1,C13G5.1.2	ceh-16	123.278	162.17	84.3869	0.520362	-0.942413	0.310635
WBGene00000440	D1007.1	ceh-17	35.2224	28.6182	41.8266	1.46154	0.547488	0.660496
WBGene00000441	ZC64.3a,ZC64.3b,ZC64.3c	ceh-18	184.917	200.327	169.508	0.846154	-0.241008	0.783479
WBGene00000442	F20D12.6a,F20D12.6b	ceh-19	59.9619	62.6874	57.2364	0.913043	-0.131245	0.912227
WBGene00000443	F31E3.1	ceh-20	672.317	587.354	757.281	1.28931	0.366598	0.637078
WBGene00000444	T26C11.6	ceh-21	1535.11	1717.09	1353.13	0.788034	-0.34367	0.629861
WBGene00000445	F29F11.5a,F29F11.5c,F29F11.5b	ceh-22	22.643	31.3437	13.9422	0.444816	-1.16872	0.360451
WBGene00000446	ZK652.5	ceh-23	27.1506	9.53939	44.7618	4.69231	2.2303	0.0868577
WBGene00000447	F55B12.1	ceh-24	11.1118	16.3532	5.8704	0.358974	-1.47805	0.346374
WBGene00000448	K12H4.1	pros-1	171.919	175.797	168.04	0.955874	-0.0651083	0.943405
WBGene00000449	F46F3.1a,F46F3.1b	ceh-27	80.98	117.198	44.7618	0.381932	-1.38861	0.164516
WBGene00000450	K03A11.3	ceh-28	1.41518	1.36277	1.4676	1.07692	0.106915	1
WBGene00000451	C33D12.7.1,C33D12.7.2	ceh-30	36.4803	43.6086	29.352	0.673077	-0.571157	0.626898
WBGene00000452	C33D12.1	ceh-31	10.6401	9.53939	11.7408	1.23077	0.29956	0.926488
WBGene00000453	W05E10.3	ceh-32	274.598	396.566	152.63	0.38488	-1.37752	0.102226
WBGene00000454	C10G8.7	ceh-33	20.8085	31.3437	10.2732	0.327759	-1.60929	0.216838
WBGene00000455	C10G8.6	ceh-34	214.007	207.141	220.874	1.0663	0.0926074	0.926695
WBGene00000457	C37E2.4	ceh-36	59.2281	110.384	8.07179	0.0731244	-3.7735	0.00114871
WBGene00000458	C37E2.5a.2,C37E2.5b,C37E2.5a.1,C37E2.5a.3,C37E2.5c	ceh-37	534.416	557.373	511.458	0.917623	-0.124027	0.870331
WBGene00000459	F22D3.1a,F22D3.1b,F22D3.1c.1,F22D3.1d.1,F22D3.1e,F22D3.1f,F22D3.1g,F22D3.1h,F22D3.1i,F22D3.1j,F22D3.1k,F22D3.1l,F22D3.1m,F22D3.1n,F22D3.1o,F22D3.1p,F22D3.1c.2,F22D3.1d.2	ceh-38	3254.92	1941.95	4567.9	2.35223	1.23403	0.073923
WBGene00000460	T26C11.7.1,T26C11.7.2	ceh-39	987.956	985.283	990.629	1.00543	0.00780706	0.998921
WBGene00000461	F17A2.5	ceh-40	173.544	200.327	146.76	0.732601	-0.448901	0.610989
WBGene00000462	T26C11.5	ceh-41	787.419	857.183	717.656	0.837226	-0.25631	0.730175
WBGene00000463	C28A5.4a,C28A5.4b	ceh-43	512.244	838.104	186.385	0.222389	-2.16884	0.00720942
WBGene00000464	Y54F10AM.4a,Y54F10AM.4b,Y54F10AM.4c	ceh-44	2284.27	1680.3	2888.23	1.71888	0.781473	0.269284
WBGene00000465	C07G2.1a,C07G2.1b	cpg-1	245078	207381	282775	1.36356	0.447374	0.318418
WBGene00000466	C03D6.3a.1,C03D6.3a.2,C03D6.3b	cel-1	4959.8	3222.95	6696.65	2.0778	1.05506	0.113359
WBGene00000467	F52B5.5a.1,F52B5.5a.2,F52B5.5b	cep-1	8429.83	6163.81	10695.9	1.73527	0.795158	0.211959
WBGene00000468	F43G9.11	ces-1	12.7891	20.4416	5.1366	0.251282	-1.99262	0.184274
WBGene00000469	ZK909.4	ces-2	343.995	471.519	216.471	0.459093	-1.12314	0.169488
WBGene00000472	F33A8.3	cey-1	10741.9	9734.27	11749.6	1.20703	0.271467	0.665937
WBGene00000473	F46F11.2	cey-2	133732	140401	127063	0.905004	-0.144004	0.760646
WBGene00000474	M01E11.5.1,M01E11.5.2	cey-3	60125.9	65949.9	54301.9	0.823381	-0.280368	0.591243
WBGene00000475	Y39A1C.3.2,Y39A1C.3.1	cey-4	75959	73477.8	78440.2	1.06754	0.0942842	0.858114
WBGene00000476	T23D8.8	cfi-1	45.0238	31.3437	58.704	1.87291	0.905281	0.426656
WBGene00000477	C18C4.2	cft-1	77.4682	65.413	89.5235	1.36859	0.45269	0.666778
WBGene00000478	F27E11.3	cfz-2	183.974	243.936	124.012	0.50838	-0.976021	0.266822
WBGene00000479	C07H6.5	cgh-1	39867.9	42864.6	36871.2	0.860179	-0.217291	0.68924
WBGene00000480	Y38C9A.2a.1,Y38C9A.2b,Y38C9A.2c,Y38C9A.2a.2	cgp-1	7025.19	5977.11	8073.26	1.3507	0.433703	0.503463
WBGene00000481	ZC416.8b	cha-1	53.4101	42.2459	64.5743	1.52854	0.612151	0.583723
WBGene00000482	T14G8.1	chd-3	933.76	906.242	961.277	1.06073	0.0850558	0.916237
WBGene00000483	C55B7.12a,C55B7.12b	che-1	5.60832	6.81385	4.4028	0.646154	-0.63005	0.82663
WBGene00000484	F38G1.1.1,F38G1.1.2	che-2	9.53939	9.53939	9.53939	1	0	1
WBGene00000485	F18C12.1	che-3	34.0168	21.8043	46.2294	2.12019	1.0842	0.368696
WBGene00000487	C23H5.7	che-6	20.2843	25.8926	14.676	0.566802	-0.819084	0.540941
WBGene00000488	F26D11.10a,F26D11.10b,F26D11.10c,F26D11.10d	che-7	38.1576	38.1576	38.1576	1	0	1
WBGene00000490	C27A7.4	che-11	16.4581	20.4416	12.4746	0.610256	-0.712513	0.62405
WBGene00000491	B0024.8a,B0024.8b,B0024.8c,B0024.8d	che-12	53.9867	36.7948	71.1785	1.93447	0.951941	0.384983
WBGene00000492	F59C6.7a,F59C6.7b	che-13	38.3672	32.7065	44.028	1.34615	0.428843	0.731966
WBGene00000493	F56H1.1	che-14	44.29	40.8831	47.697	1.16667	0.222392	0.869147
WBGene00000496	T25G3.2.1,T25G3.2.2	chs-1	16132.8	12041.4	20224.2	1.67955	0.748078	0.215014
WBGene00000497	F48A11.1c,F48A11.1b,F48A11.1a	chs-2	45.2859	43.6086	46.9632	1.07692	0.106915	0.953647
WBGene00000498	Y39H10A.7a,Y39H10A.7b.1,Y39H10A.7b.2	chk-1	7285.58	7229.5	7341.66	1.01552	0.0222117	0.977562
WBGene00000499	Y60A3A.12	chk-2	431.789	382.938	480.639	1.25513	0.32784	0.687117
WBGene00000500	T09B4.10.1,T09B4.10.2	chn-1	10634.6	8717.64	12551.6	1.4398	0.525866	0.400363
WBGene00000501	C48D1.3	cho-1	65.0985	43.6086	86.5883	1.98558	0.989558	0.348772
WBGene00000502	Y110A7A.13.1,Y110A7A.13.2	chp-1	4011.79	3479.15	4544.42	1.30619	0.38536	0.57076
WBGene00000503	C04F6.3	cht-1	6380.54	7551.11	5209.98	0.689962	-0.535412	0.406434
WBGene00000506	H14E04.5	cic-1	1499.41	1490.87	1507.96	1.01146	0.0164409	0.988463
WBGene00000507	F44B9.4c.1,F44B9.4a,F44B9.4c.2,F44B9.4b	cit-1.1	2144.48	1479.97	2808.98	1.898	0.924482	0.193422
WBGene00000508	F44B9.3a,F44B9.3b	cit-1.2	2290.55	2031.89	2549.22	1.2546	0.327233	0.646022
WBGene00000509	C28D4.2a,C28D4.2b,C28D4.2c	cka-1	3657.26	2766.42	4548.09	1.64403	0.717238	0.292948
WBGene00000510	C52B9.1a,C52B9.1b	cka-2	111.59	122.649	100.531	0.819658	-0.286906	0.763511
WBGene00000511	B0285.8	ckb-1	141.204	134.914	147.494	1.09324	0.12861	0.902688
WBGene00000512	B0285.9.1,B0285.9.2	ckb-2	1683.49	1703.46	1663.52	0.976554	-0.0342285	0.957527
WBGene00000513	B0285.10	ckb-3	4.82211	8.17662	1.4676	0.179487	-2.47805	0.266364
WBGene00000514	F22F7.5b,F22F7.5a	ckb-4	502.81	577.815	427.805	0.740385	-0.433653	0.576532
WBGene00000515	T27A10.3a,T27A10.3b	ckc-1	687.989	771.328	604.651	0.783909	-0.351243	0.64132
WBGene00000516	T05A6.1	cki-1	538.661	637.776	439.546	0.689185	-0.537037	0.487335
WBGene00000517	T05A6.2a.1,T05A6.2c.1,T05A6.2a.2,T05A6.2b,T05A6.2c.2	cki-2	2858.25	2591.99	3124.52	1.20545	0.269574	0.701198
WBGene00000518	C05H8.1b,C05H8.1a	ckk-1	191.784	126.738	256.83	2.02647	1.01897	0.249672
WBGene00000519	Y47D3A.4	cku-70	3679.17	2606.98	4751.35	1.82255	0.865959	0.204026
WBGene00000520	R07E5.8a.1,R07E5.8b.1,R07E5.8c.1,R07E5.8a.2,R07E5.8b.2,R07E5.8c.2,R07E5.8c.3	cku-80	3524.44	2203.6	4845.28	2.1988	1.13672	0.0972356
WBGene00000521	C15C8.2a,C15C8.2b	cky-1	7.65248	10.9022	4.4028	0.403846	-1.30812	0.476648
WBGene00000522	C09F12.1.1,C09F12.1.2	clc-1	6664.16	8495.51	4832.8	0.568866	-0.81384	0.208128
WBGene00000523	C01C10.1	clc-2	270.195	329.79	210.6	0.638589	-0.647041	0.437651
WBGene00000524	ZK563.4b,ZK563.4a	clc-3	129.935	132.189	127.681	0.9659	-0.0500541	0.961031
WBGene00000525	T05A10.2	clc-4	5.03177	2.72554	7.33799	2.69231	1.42884	0.576156
WBGene00000526	C01C10.4	clc-5	163.585	173.072	154.098	0.890369	-0.167524	0.852291
WBGene00000527	C36B1.1b,C36B1.1c,C36B1.1a,C36B1.1d	cle-1	2533.23	2266.29	2800.18	1.23558	0.305188	0.666342
WBGene00000528	T27D12.2b,T27D12.2a	clh-1	949.222	952.576	945.867	0.992957	-0.0101969	0.985358
WBGene00000529	B0491.8a,B0491.8b,B0491.8c	clh-2	63.3688	59.9619	66.7757	1.11364	0.155278	0.904677
WBGene00000530	E04F6.11a,E04F6.11c,E04F6.11d,E04F6.11e,E04F6.11f,E04F6.11g,E04F6.11h,E04F6.11i,E04F6.11b	clh-3	1423.47	1185.61	1661.32	1.40124	0.486702	0.506462
WBGene00000531	T06F4.2b,T06F4.2a	clh-4	43.9231	31.3437	56.5026	1.80268	0.85014	0.458709
WBGene00000532	C07H4.2	clh-5	3032.9	2735.08	3330.72	1.21778	0.284249	0.684045
WBGene00000533	R07B7.1	clh-6	1823.18	1820.66	1825.69	1.00276	0.00398168	1
WBGene00000534	R01B10.1a.1,R01B10.1a.2,R01B10.1b	cpi-2	13942.9	14424.9	13460.8	0.933164	-0.0997978	0.864874
WBGene00000535	K08B4.6	cpi-1	18952.6	21796.1	16109.1	0.73908	-0.436197	0.458486
WBGene00000536	ZC395.2	clk-1	1854.68	1812.48	1896.87	1.04656	0.0656532	0.932787
WBGene00000537	C07H6.6	clk-2	2686.18	1800.22	3572.14	1.98428	0.988614	0.157462
WBGene00000539	F07B10.1a,F07B10.1b	cln-3.1	61.0626	81.7662	40.359	0.49359	-1.01862	0.32903
WBGene00000540	C01G8.2	cln-3.2	1946.72	1575.36	2318.07	1.47145	0.557242	0.436661
WBGene00000541	ZC190.1.1,ZC190.1.2	cln-3.3	52.9908	81.7662	24.2154	0.296154	-1.75558	0.104494
WBGene00000542	C06G4.2a.1,C06G4.2b.1,C06G4.2c,C06G4.2d,C06G4.2a.2,C06G4.2b.2,C06G4.2b.3	clp-1	2761.18	2416.19	3106.17	1.28557	0.362403	0.605228
WBGene00000543	T04A8.16	clp-2	2020.88	1278.28	2763.49	2.16188	1.11229	0.119679
WBGene00000544	Y47H10A.1	clp-3	54.7205	46.3342	63.1067	1.36199	0.445717	0.69504
WBGene00000545	Y39A3CL.5a,Y39A3CL.5b	clp-4	2266.02	2116.38	2415.67	1.14141	0.190822	0.79146
WBGene00000546	Y77E11A.10	clp-6	65.413	73.5896	57.2364	0.777778	-0.36257	0.730877
WBGene00000547	Y77E11A.11a.1,Y77E11A.11a.2,Y77E11A.11b	clp-7	3217.45	2925.87	3509.03	1.19931	0.262207	0.706438
WBGene00000548	F56D1.4d,F56D1.4a,F56D1.4b,F56D1.4c,F56D1.4e	clr-1	3567.37	2671.03	4463.7	1.67115	0.740845	0.27829
WBGene00000549	R107.6a.1,R107.6a.2,R107.6b.1,R107.6b.2	cls-2	2969.37	2879.53	3059.21	1.0624	0.0873238	0.904751
WBGene00000550	F55H2.6	clu-1	3532.98	2897.25	4168.71	1.43885	0.524919	0.443358
WBGene00000551	C50F7.2	clx-1	1828.63	3252.93	404.323	0.124295	-3.00816	7.4469e-05
WBGene00000552	T21H3.3a,T21H3.3b	cmd-1	21388.5	22491.2	20285.9	0.901949	-0.148882	0.79484
WBGene00000553	K07A9.2	cmk-1	118.613	121.287	115.94	0.95592	-0.0650375	0.949473
WBGene00000554	F55C10.1a,F55C10.1b	cnb-1	1150.86	1309.62	992.097	0.757544	-0.400598	0.582135
WBGene00000555	R09B5.2	cnc-1	29.352	28.6182	30.0858	1.05128	0.0721498	0.995229
WBGene00000556	R09B5.3a.1,R09B5.3a.2,R09B5.3b	cnc-2	529.122	904.879	153.364	0.169486	-2.56077	0.00168558
WBGene00000557	R09B5.8	cnc-3	1182.47	1766.15	598.78	0.339031	-1.56051	0.0364533
WBGene00000558	R09B5.9	cnc-4	2632.24	4518.95	745.54	0.164981	-2.59963	0.000365514
WBGene00000560	Y46E12A.1	cnc-6	454.798	795.858	113.739	0.142914	-2.80678	0.000768949
WBGene00000561	C34E10.7	cnd-1	37.6858	50.4225	24.9492	0.494802	-1.01508	0.3744
WBGene00000562	F14H8.6b,F14H8.6a,F14H8.6c	cng-1	23.6912	32.7065	14.676	0.448718	-1.15612	0.360407
WBGene00000563	F38E11.12	cng-3	6.23729	9.53939	2.9352	0.307692	-1.70044	0.388378
WBGene00000564	R01H10.8	cnk-1	2868.37	2443.45	3293.29	1.34781	0.430612	0.537005
WBGene00000565	Y17G7B.15a,Y17G7B.15b,Y17G7B.15c,Y17G7B.15d	cnt-1	5024.43	5205.78	4843.08	0.930326	-0.104191	0.869897
WBGene00000566	Y39A1A.15b.1,Y39A1A.15b.2,Y39A1A.15d,Y39A1A.15a,Y39A1A.15e,Y39A1A.15c,Y39A1A.15f,Y39A1A.15g	cnt-2	4683.63	4565.28	4801.98	1.05185	0.0729269	0.917938
WBGene00000567	ZK632.6a,ZK632.6b	cnx-1	15372.2	11174.7	19569.7	1.75125	0.808383	0.182129
WBGene00000583	C48E7.5	cof-2	133.289	130.826	135.753	1.03766	0.0533342	0.970085
WBGene00000584	R03C1.3a,R03C1.3b	cog-1	60.6957	53.148	68.2433	1.28402	0.360672	0.749974
WBGene00000585	C06G3.10	cogc-2	2426.1	1779.78	3072.42	1.72629	0.787677	0.26338
WBGene00000591	K08A8.3a,K08A8.3b,K08A8.3c,K08A8.3d	coh-1	823.323	801.309	845.337	1.05495	0.0771679	0.925635
WBGene00000592	F08H9.1	coh-3	4387.07	2917.69	5856.45	2.00722	1.0052	0.135127
WBGene00000593	W01B6.7	col-2	101.055	81.7662	120.343	1.47179	0.557577	0.572598
WBGene00000594	T28C6.6	col-3	1154.58	1947.4	361.763	0.185767	-2.42843	0.00153013
WBGene00000596	C15A11.5	col-7	139.894	273.917	5.8704	0.0214313	-5.54414	7.26979e-07
WBGene00000597	F11H8.3	col-8	17663.8	25515.1	9812.37	0.38457	-1.37868	0.0224676
WBGene00000598	F54B11.1	col-9	7.65248	10.9022	4.4028	0.403846	-1.30812	0.476648
WBGene00000599	B0222.8	col-10	1680.09	2955.85	404.323	0.136788	-2.86999	0.000158286
WBGene00000601	F15H10.1.1,F15H10.1.2	col-12	1183.25	2146.36	220.14	0.102564	-3.2854	3.14936e-05
WBGene00000602	F15H10.2	col-13	922.176	1693.92	150.429	0.088805	-3.49322	1.5846e-05
WBGene00000603	C46A5.3a,C46A5.3b	col-14	820.912	921.233	720.591	0.782203	-0.354385	0.633823
WBGene00000606	F11G11.10.1,F11G11.10.2	col-17	494.738	902.154	87.3221	0.0967929	-3.36895	6.86747e-05
WBGene00000608	ZK1193.1	col-19	5301.07	8487.33	2114.81	0.249172	-2.00478	0.00309447
WBGene00000609	F11G11.11	col-20	5997.13	11424.1	570.162	0.0499087	-4.32456	3.2855e-09
WBGene00000610	F36A4.6	col-33	69.8682	24.5299	115.207	4.69658	2.23161	0.0368238
WBGene00000611	F36A4.10	col-34	386.817	474.244	299.39	0.6313	-0.663603	0.407251
WBGene00000612	C15A11.1	col-35	65.675	0	131.35	Inf	Inf	2.70489e-06
WBGene00000613	C27H5.5a,C27H5.5b,C27H5.5c	col-36	2.46347	2.72554	2.2014	0.807692	-0.308122	1
WBGene00000614	ZK863.2	col-37	1.04828	1.36277	0.733799	0.538462	-0.893085	1
WBGene00000615	F54C9.4	col-38	551.398	764.514	338.282	0.442479	-1.17632	0.132123
WBGene00000616	C09G5.4	col-39	476.288	895.34	57.2364	0.0639269	-3.96743	5.36739e-06
WBGene00000617	T13B5.4	col-40	66.2516	13.6277	118.876	8.72308	3.12484	0.00570618
WBGene00000618	T10B10.1	col-41	145.869	271.191	20.5464	0.0757634	-3.72235	0.000188991
WBGene00000620	ZC513.8	col-43	308.982	456.528	161.436	0.353617	-1.49974	0.0721798
WBGene00000621	F54B11.2	col-44	119.242	9.53939	228.945	24	4.58496	3.9339e-05
WBGene00000622	F53G12.7a,F53G12.7b	col-45	29.7713	17.716	41.8266	2.36095	1.23937	0.318415
WBGene00000623	Y18H1A.13	col-46	25.0016	27.2554	22.7478	0.834615	-0.260817	0.860649
WBGene00000624	Y18H1A.12a,Y18H1A.12b	col-47	2.46347	2.72554	2.2014	0.807692	-0.308122	1
WBGene00000625	Y54E10BL.2	col-48	680.809	719.543	642.074	0.892337	-0.16434	0.825779
WBGene00000626	K09H9.3	col-49	123.75	216.68	30.8196	0.142235	-2.81365	0.00406003
WBGene00000627	T28F2.6	col-50	347.454	505.588	189.32	0.374456	-1.41713	0.0846555
WBGene00000628	T28F2.8	col-51	9.80146	2.72554	16.8774	6.19231	2.63048	0.154627
WBGene00000629	D1007.2	col-52	17.0346	14.9905	19.0788	1.27273	0.347923	0.851274
WBGene00000630	M01A12.1	col-53	107.292	129.463	85.1207	0.65749	-0.604959	0.523891
WBGene00000631	F33D11.3	col-54	54.7729	92.6684	16.8774	0.182127	-2.45699	0.0255865
WBGene00000632	T05E7.2	col-55	0.3669	0	0.733799	Inf	Inf	1
WBGene00000633	T08B2.2	col-56	7.60007	12.2649	2.9352	0.239316	-2.06301	0.253699
WBGene00000634	F26B1.4	col-58	49.1121	87.2173	11.007	0.126202	-2.98619	0.00935602
WBGene00000636	F22D6.10	col-60	238.59	369.311	107.869	0.292081	-1.77556	0.0402603
WBGene00000637	C01H6.1	col-61	7.28558	10.9022	3.669	0.336538	-1.57116	0.39514
WBGene00000638	C15A11.6	col-62	163.218	306.623	19.8126	0.0646154	-3.95198	6.85421e-05
WBGene00000639	ZK265.2	col-63	231.619	455.165	8.07179	0.0177338	-5.81736	3.24392e-08
WBGene00000640	F52F12.2	col-64	139.107	113.11	165.105	1.45968	0.545657	0.560071
WBGene00000641	K08C9.4	col-65	319.57	534.206	104.933	0.196429	-2.34792	0.00584441
WBGene00000642	F15D3.3	col-66	2.04416	4.08831	0	0	#NAME?	0.222109
WBGene00000644	C50D2.4	col-68	279.211	257.564	300.858	1.16809	0.224153	0.797645
WBGene00000645	K01A2.7	col-69	25.3161	28.6182	22.014	0.769231	-0.378512	0.781667
WBGene00000646	H17B01.2	H17B01.2	27.7271	42.2459	13.2084	0.312655	-1.67736	0.169621
WBGene00000647	Y49F6B.10	col-71	599.304	902.154	296.455	0.328608	-1.60556	0.0404672
WBGene00000648	W09G10.1b,W09G10.1a	col-72	29.8761	14.9905	44.7618	2.98601	1.57822	0.204652
WBGene00000649	F11G11.12	col-73	605.489	989.371	221.607	0.223988	-2.15851	0.00664984
WBGene00000650	ZK1248.2	col-74	618.54	878.987	358.094	0.407394	-1.2955	0.0949228
WBGene00000651	K03H9.2	col-75	7.18075	4.08831	10.2732	2.51282	1.32931	0.523777
WBGene00000652	M110.1	col-76	779.452	921.233	637.672	0.692194	-0.530752	0.479324
WBGene00000653	M195.1	col-77	531.218	878.987	183.45	0.208706	-2.26046	0.00508681
WBGene00000654	W07A12.5	col-78	3.45934	5.45108	1.4676	0.269231	-1.89308	0.480091
WBGene00000655	C09G5.3	col-79	23.1671	46.3342	0	0	#NAME?	0.000111753
WBGene00000656	C09G5.5	col-80	7368.76	14129.2	608.32	0.0430541	-4.53771	3.93875e-10
WBGene00000657	F38A3.1	col-81	937.481	1763.42	111.538	0.0632505	-3.98278	1.39271e-06
WBGene00000658	F33A8.9	col-83	48.0639	28.6182	67.5095	2.35897	1.23816	0.268407
WBGene00000659	K12D12.3	col-84	25.054	25.8926	24.2154	0.935223	-0.0966182	0.971807
WBGene00000660	T21B4.2	col-85	12.0029	12.2649	11.7408	0.957265	-0.0630098	1
WBGene00000661	Y81G3A.5a,Y81G3A.5b	col-86	102.994	88.5801	117.408	1.32544	0.406475	0.684269
WBGene00000662	Y39G8C.4	col-87	9.43456	12.2649	6.60419	0.538462	-0.893085	0.613521
WBGene00000663	W05G11.3.1,W05G11.3.2	col-88	211.229	307.986	114.473	0.371681	-1.42786	0.101156
WBGene00000664	F17C8.2	col-89	143.196	149.905	136.487	0.91049	-0.135286	0.884175
WBGene00000665	C29E4.1	col-90	391.43	621.423	161.436	0.259784	-1.94462	0.018139
WBGene00000666	F09G8.6	col-91	211.282	373.399	49.1646	0.131668	-2.92503	0.00137473
WBGene00000667	W05B2.6	col-92	1019.56	1852	187.119	0.101036	-3.30706	3.39062e-05
WBGene00000668	W05B2.5	col-93	4056.29	7692.84	419.733	0.0545616	-4.19597	2.22945e-08
WBGene00000669	W05B2.1	col-94	1212.81	2169.53	256.096	0.118042	-3.08263	8.06471e-05
WBGene00000670	Y41C4A.16	col-95	10729.4	18885.3	2573.43	0.136267	-2.87549	1.25086e-05
WBGene00000671	Y41C4A.19	col-96	297.765	471.519	124.012	0.263006	-1.92683	0.0229498
WBGene00000672	ZK1010.7.1,ZK1010.7.2	col-97	411.137	500.137	322.138	0.6441	-0.634644	0.424848
WBGene00000673	F14F7.1	col-98	4521.04	8267.93	774.158	0.0936339	-3.41683	2.11343e-06
WBGene00000674	F29C4.8a,F29C4.8b,F29C4.8c,F29C4.8d,F29C4.8e,F29C4.8f,F29C4.8g,F29C4.8h,F29C4.8i,F29C4.8j,F29C4.8k,F29C4.8l,F29C4.8m,F29C4.8n,F29C4.8o,F29C4.8p,F29C4.8q	col-99	162.327	243.936	80.7179	0.330898	-1.59554	0.0778916
WBGene00000675	K02D7.3a,K02D7.3b	col-101	28092.6	49047.5	7137.67	0.145526	-2.78065	4.03335e-06
WBGene00000676	C18H7.3	col-102	1.04828	1.36277	0.733799	0.538462	-0.893085	1
WBGene00000677	F56B3.1	col-103	3890.5	6365.5	1415.5	0.22237	-2.16896	0.00188594
WBGene00000678	F58F6.1	col-104	219.93	348.869	90.9911	0.260817	-1.93889	0.0272957
WBGene00000679	F58F6.2	col-105	7.49524	14.9905	0	0	#NAME?	0.0124331
WBGene00000680	Y77E11A.15	col-106	60772.7	95437.5	26107.8	0.27356	-1.87007	0.000544639
WBGene00000681	C34H4.4b,C34H4.4a	col-107	1035.81	1772.96	298.656	0.16845	-2.56961	0.000920264
WBGene00000682	Y41D4A.2	col-108	19.865	27.2554	12.4746	0.457692	-1.12755	0.394275
WBGene00000683	Y38C1BA.3	col-109	241.158	235.759	246.557	1.0458	0.0646044	0.951178
WBGene00000684	F19C7.7	col-110	29.1947	51.7853	6.60419	0.12753	-2.97109	0.0193289
WBGene00000685	F29B9.9a,F29B9.9b	col-111	227.583	340.693	114.473	0.336	-1.57347	0.0692412
WBGene00000687	C34D4.15a,C34D4.15b	col-113	397.877	272.554	523.199	1.91962	0.940817	0.245083
WBGene00000688	D2024.8	col-114	9.90629	0	19.8126	Inf	Inf	0.0177479
WBGene00000689	Y42H9B.1	col-115	53.2005	85.8545	20.5464	0.239316	-2.06301	0.0584848
WBGene00000690	F17E9.1	col-116	187.066	258.926	115.207	0.444939	-1.16832	0.184248
WBGene00000691	T28C6.4	col-117	1040.16	1745.71	334.613	0.191677	-2.38325	0.00197736
WBGene00000692	T11B7.3a,T11B7.3b	col-118	898.38	996.185	800.575	0.803641	-0.315377	0.669159
WBGene00000693	C53B4.5	col-119	26422.4	43058.1	9786.68	0.22729	-2.13739	0.000322164
WBGene00000694	Y11D7A.11	col-120	111.538	190.788	32.2872	0.169231	-2.56294	0.00922886
WBGene00000695	F56D5.1	col-121	238.694	423.822	53.5674	0.126391	-2.98403	0.000944132
WBGene00000696	T05A1.2	col-122	34325.4	50269.9	18380.9	0.365645	-1.45148	0.0106785
WBGene00000697	W08D2.6	col-123	12.2649	14.9905	9.53939	0.636364	-0.652077	0.695141
WBGene00000698	C24F3.6.1,C24F3.6.2	col-124	20071	27432.6	12709.4	0.463296	-1.10999	0.0615818
WBGene00000699	C29F4.1	col-125	891.828	1567.19	216.471	0.138127	-2.85593	0.000306917
WBGene00000700	F54D1.2	col-126	22.2236	42.2459	2.2014	0.0521092	-4.26232	0.00399868
WBGene00000701	F54D1.3	col-127	24.3202	44.9714	3.669	0.0815851	-3.61555	0.00868193
WBGene00000702	F12F6.9	col-128	21.4898	32.7065	10.2732	0.314103	-1.67069	0.196634
WBGene00000703	M18.1a,M18.1b.1,M18.1b.2	col-129	1232.99	2284	181.982	0.0796769	-3.64969	4.90869e-06
WBGene00000704	F08G5.4	col-130	243.621	400.654	86.5883	0.216117	-2.21011	0.011532
WBGene00000705	C39E9.3	col-131	25.2637	39.5203	11.007	0.278515	-1.84418	0.140352
WBGene00000706	C39E9.9	col-132	37.4238	28.6182	46.2294	1.61538	0.691878	0.565247
WBGene00000707	F52B11.4	col-133	450.186	820.388	79.9841	0.0974955	-3.35852	8.36304e-05
WBGene00000708	M199.5a,M199.5b	col-135	330.629	542.383	118.876	0.219173	-2.18986	0.00948917
WBGene00000709	Y51H4A.28	col-136	0.733799	0	1.4676	Inf	Inf	0.863909
WBGene00000710	Y51H4A.9	col-137	35.7989	61.3247	10.2732	0.167521	-2.57758	0.0310362
WBGene00000711	C52D10.13	col-138	375.863	520.578	231.147	0.444019	-1.17131	0.148477
WBGene00000712	F41F3.4	col-139	1353.07	2615.16	90.9911	0.0347938	-4.84503	7.03763e-09
WBGene00000713	F26F12.1	col-140	17194.6	29727.5	4661.83	0.156819	-2.67283	2.11443e-05
WBGene00000714	T15B7.5	col-141	13.2084	19.0788	7.33799	0.384615	-1.37851	0.352756
WBGene00000715	T15B7.4	col-142	628.709	1129.74	127.681	0.113018	-3.14537	0.000127949
WBGene00000716	T15B7.3	col-143	19609.1	34205.5	5012.58	0.146543	-2.7706	8.84691e-06
WBGene00000717	B0222.6	col-144	1474.62	2602.89	346.353	0.133065	-2.9098	0.000149091
WBGene00000718	B0222.7	col-145	215.789	351.595	79.9841	0.22749	-2.13613	0.0158917
WBGene00000719	T06E4.6	col-146	369.101	715.454	22.7478	0.0317949	-4.97506	1.29533e-07
WBGene00000720	T06E4.4	col-147	365.17	665.032	65.3081	0.098203	-3.34809	0.000123874
WBGene00000721	C12D8.8	col-148	0.681385	1.36277	0	0	#NAME?	0.72666
WBGene00000722	B0024.1	col-149	85.1207	162.17	8.07179	0.0497738	-4.32847	0.000119787
WBGene00000723	B0024.2	col-150	207.089	339.33	74.8475	0.220575	-2.18066	0.0144653
WBGene00000724	AC3.6	col-151	13.7849	13.6277	13.9422	1.02308	0.0329146	1
WBGene00000725	F32G8.5	col-152	6.55178	10.9022	2.2014	0.201923	-2.30812	0.232148
WBGene00000726	F17C11.3	col-153	165.472	190.788	140.156	0.734615	-0.444939	0.616602
WBGene00000727	F55C10.2	col-154	244.093	388.39	99.7967	0.25695	-1.96044	0.0238933
WBGene00000728	F55C10.3	col-155	407.363	655.493	159.234	0.242923	-2.04143	0.0130142
WBGene00000729	F57B7.3	col-156	49.8984	85.8545	13.9422	0.162393	-2.62244	0.0199054
WBGene00000730	T11F9.9	col-157	52.6239	91.3056	13.9422	0.152698	-2.71125	0.0155185
WBGene00000731	D2023.7	col-158	2015.69	1928.32	2103.07	1.09062	0.125152	0.865678
WBGene00000732	F57B1.3	col-159	1217.74	2337.15	98.3291	0.0420722	-4.57099	3.96417e-08
WBGene00000733	F57B1.4.2,F57B1.4.3,F57B1.4.1	col-160	4286.59	7771.88	801.309	0.103104	-3.27783	5.25159e-06
WBGene00000734	C50B6.4	col-161	662.883	1128.37	197.392	0.174935	-2.51511	0.00164234
WBGene00000735	Y2H9A.3	col-162	501.185	801.309	201.061	0.250916	-1.99473	0.0131556
WBGene00000737	T21D9.1	col-164	9.90629	0	19.8126	Inf	Inf	0.0177479
WBGene00000738	F14H12.1	col-165	908.811	1411.83	405.791	0.287422	-1.79876	0.0185099
WBGene00000739	T07H6.3.1,T07H6.3.2,T07H6.3.3	col-166	827.464	1323.25	331.677	0.250654	-1.99623	0.00981023
WBGene00000740	T10E10.2.1,T10E10.2.2	col-167	804.873	1414.56	195.191	0.137987	-2.85739	0.000336945
WBGene00000741	T10E10.1	col-168	351.7	624.149	79.2503	0.126973	-2.9774	0.000557343
WBGene00000742	T10E10.5	col-169	199.908	335.241	64.5743	0.19262	-2.37617	0.00840358
WBGene00000743	T10E10.6	col-170	278.896	494.686	63.1067	0.127569	-2.97065	0.00079167
WBGene00000744	T10E10.7	col-171	0.681385	1.36277	0	0	#NAME?	0.72666
WBGene00000745	F38B6.5a,F38B6.5b.1,F38B6.5b.2	col-172	62.8447	83.129	42.5604	0.51198	-0.965841	0.352252
WBGene00000746	F41C6.5	col-173	49.3742	51.7853	46.9632	0.906883	-0.141012	0.911543
WBGene00000747	F46C8.2	col-174	27.1506	28.6182	25.683	0.897436	-0.156119	0.926995
WBGene00000748	C35B8.1	col-175	265.688	408.831	122.544	0.299744	-1.7382	0.0417729
WBGene00000749	ZC373.7	col-176	119.662	170.346	68.9771	0.404923	-1.30428	0.164681
WBGene00000750	F59F3.2	col-177	18.1353	24.5299	11.7408	0.478632	-1.06301	0.434857
WBGene00000751	C34F6.2	col-178	16326.9	27667	4986.9	0.180247	-2.47195	8.07805e-05
WBGene00000752	C34F6.3	col-179	4706.22	8013.09	1399.36	0.174634	-2.5176	0.000292914
WBGene00000753	C44C10.1	col-180	301.382	568.275	34.4886	0.0606899	-4.0424	1.11679e-05
WBGene00000754	W03G11.1a,W03G11.1b	col-181	36830.2	56022.1	17638.3	0.314846	-1.66728	0.0033036
WBGene00000755	R09A8.4	col-182	29.4044	27.2554	31.5534	1.15769	0.211252	0.898921
WBGene00000756	F02D10.1	col-183	2089.86	3777.6	402.122	0.106449	-3.23176	2.05756e-05
WBGene00000757	F15A2.1b.1,F15A2.1a,F15A2.1b.2	col-184	28799.4	40218.1	17380.8	0.432163	-1.21035	0.0354103
WBGene00000758	H06A10.2	col-185	23.4816	0	46.9632	Inf	Inf	0.000735275
WBGene00000759	E03G2.4.1,E03G2.4.2	col-186	11.0594	17.716	4.4028	0.248521	-2.00856	0.201823
WBGene00000760	C30F2.1	col-187	7.70489	9.53939	5.8704	0.615385	-0.70044	0.739789
WBGene00000761	C24A11.9	coq-1	1265.02	1212.87	1317.17	1.086	0.119022	0.877025
WBGene00000762	F57B9.4a,F57B9.4e	coq-2	1965.06	1804.31	2125.82	1.17819	0.236572	0.744289
WBGene00000763	Y57G11C.11a.1,Y57G11C.11a.2,Y57G11C.11b,Y57G11C.11c	coq-3	968.93	1117.47	820.388	0.734146	-0.44586	0.545395
WBGene00000764	T03F1.2	coq-4	832.495	887.163	777.827	0.876758	-0.18975	0.796687
WBGene00000765	ZK652.9	coq-5	3285.64	3194.33	3376.94	1.05717	0.0802036	0.912148
WBGene00000766	K07B1.2	coq-6	3015.76	2551.11	3480.41	1.36428	0.448135	0.518729
WBGene00000767	C35D10.4	coq-8	2593.82	1959.66	3227.98	1.64721	0.720027	0.304183
WBGene00000768	R01H10.3c.1,R01H10.3a,R01H10.3b,R01H10.3c.2,R01H10.3d	cor-1	310.292	365.222	255.362	0.699196	-0.51623	0.528358
WBGene00000770	C40H1.1	cpb-1	2641.99	2080.95	3203.03	1.53922	0.622197	0.374137
WBGene00000771	C30B5.3	cpb-2	31.9203	38.1576	25.683	0.673077	-0.571157	0.638223
WBGene00000772	B0414.5	cpb-3	3109.89	2192.7	4027.09	1.83659	0.877031	0.204328
WBGene00000773	F28C6.3.2,F28C6.3.1	cpf-1	8189.67	7485.7	8893.65	1.18809	0.248639	0.6996
WBGene00000774	F56A8.6.1,F56A8.6.2	cpf-2	6664.26	6394.12	6934.4	1.0845	0.117027	0.861139
WBGene00000775	F38E11.3	cpin-1	693.702	851.731	535.674	0.628923	-0.669045	0.37809
WBGene00000776	T03E6.7a,T03E6.7b.1,T03E6.7b.2	cpl-1	34705.8	42630.2	26781.5	0.628228	-0.67064	0.229998
WBGene00000777	F43G9.9.1,F43G9.9.2,F43G9.9.3	cpn-1	11751	12001.9	11500.1	0.958189	-0.0616181	0.915661
WBGene00000778	D1069.2a.1,D1069.2a.2,D1069.2b	cpn-2	88.6325	128.1	49.1646	0.383797	-1.38158	0.160464
WBGene00000779	F28H1.2	cpn-3	16435.8	17624.7	15246.9	0.865086	-0.209085	0.722813
WBGene00000780	F49D11.8	cpn-4	2961.3	3175.25	2747.34	0.865236	-0.208834	0.757148
WBGene00000781	C52E4.1	cpr-1	15726.8	22616.5	8837.15	0.390738	-1.35573	0.0261662
WBGene00000782	F36D3.9	cpr-2	91.4629	102.208	80.7179	0.789744	-0.340544	0.72977
WBGene00000783	T10H4.12	cpr-3	2655.67	3356.5	1954.84	0.582404	-0.779907	0.261506
WBGene00000784	F44C4.3	cpr-4	18936.1	15415.7	22456.5	1.45673	0.542734	0.361935
WBGene00000785	W07B8.5	cpr-5	19637.9	2987.19	36288.6	12.1481	3.60265	1.64772e-08
WBGene00000786	C25B8.3a,C25B8.3c,C25B8.3b	cpr-6	13083.5	20132.2	6034.77	0.299757	-1.73814	0.00541244
WBGene00000787	C41D11.8	cps-6	8691.12	7087.77	10294.5	1.45243	0.538466	0.397111
WBGene00000788	F32B5.8b.1,F32B5.8b.2,F32B5.8b.3,F32B5.8a	cpz-1	29389.5	34424.9	24354.1	0.707454	-0.499291	0.377658
WBGene00000789	M04G12.2	cpz-2	5740.88	6486.79	4994.97	0.770023	-0.377027	0.560345
WBGene00000792	F11C7.4	crb-1	117.251	118.561	115.94	0.977896	-0.0322475	0.97805
WBGene00000793	Y41C4A.4c,Y41C4A.4e,Y41C4A.4d,Y41C4A.4a,Y41C4A.4b,Y41C4A.4g,Y41C4A.4f	crh-1	2484.44	2485.69	2483.18	0.998988	-0.00146096	0.993774
WBGene00000794	Y47G6A.8.1,Y47G6A.8.2	crn-1	12330.8	10169	14492.5	1.42517	0.511134	0.40794
WBGene00000795	CD4.2	crn-2	1066.37	825.839	1306.9	1.58251	0.662213	0.374093
WBGene00000796	C14A4.4a,C14A4.4b	crn-3	4201.21	2884.98	5517.44	1.91247	0.935435	0.16566
WBGene00000797	AH9.2	crn-4	954.935	1090.22	819.654	0.751827	-0.411528	0.576778
WBGene00000798	C14A4.5	crn-5	2475.84	2737.81	2213.87	0.80863	-0.306448	0.656552
WBGene00000799	K04H4.6b.1,K04H4.6a.1,K04H4.6a.2,K04H4.6b.2	crn-6	382.729	380.213	385.245	1.01323	0.0189675	0.99116
WBGene00000800	Y23H5A.7a,Y23H5A.7b,Y23H5A.7c.1,Y23H5A.7c.2,Y23H5A.7c.3	cars-1	14764.2	11634	17894.4	1.53812	0.621167	0.306883
WBGene00000801	Y23H5A.1a,Y23H5A.1b	cars-2	85.9069	84.4918	87.3221	1.0335	0.0475367	0.982815
WBGene00000802	Y38A10A.5.1,Y38A10A.5.2	crt-1	90039.8	87705.2	92374.3	1.05324	0.0748302	0.885668
WBGene00000803	F53H4.1	csb-1	1050.38	840.829	1259.93	1.49844	0.583463	0.434408
WBGene00000804	Y48E1B.12	csc-1	10591.1	11308.3	9874	0.873167	-0.195671	0.748392
WBGene00000812	Y48G1C.2b.1,Y48G1C.2b.2,Y48G1C.2a.1,Y48G1C.2c,Y48G1C.2a.2	csk-1	2373.26	1941.95	2804.58	1.44421	0.530281	0.452922
WBGene00000813	Y59A8A.1	csn-1	9187.38	7998.1	10376.7	1.29739	0.375613	0.553963
WBGene00000814	B0025.2.1,B0025.2.2	csn-2	5066.57	4081.5	6051.64	1.4827	0.568229	0.392661
WBGene00000815	Y38C1AA.2	csn-3	12659.4	10992.1	14326.7	1.30336	0.382239	0.535972
WBGene00000816	Y55F3AM.15	csn-4	3231.29	2699.65	3762.92	1.39386	0.479083	0.487609
WBGene00000817	B0547.1	csn-5	2997.05	2741.89	3252.2	1.18611	0.246243	0.725426
WBGene00000818	Y67H2A.6a,Y67H2A.6b	csn-6	8233.07	6862.91	9603.23	1.39929	0.484699	0.448254
WBGene00000819	Y48E1B.13a,Y48E1B.13b,Y48E1B.13c	csp-1	16.4581	20.4416	12.4746	0.610256	-0.712513	0.62405
WBGene00000820	Y73B6BL.7a,Y73B6BL.7c,Y73B6BL.7b	csp-2	18.6071	21.8043	15.4098	0.706731	-0.500767	0.732257
WBGene00000821	Y47H9C.6b,Y47H9C.6a	csp-3	5.24142	6.81385	3.669	0.538462	-0.893085	0.722024
WBGene00000822	F40E10.3	csq-1	9247.86	9955.04	8540.69	0.857927	-0.221074	0.720598
WBGene00000829	MTCE.21	ctb-1	197826	243577	152075	0.624338	-0.6796	0.138892
WBGene00000830	Y54G11A.6.1,Y54G11A.6.2	ctl-1	4647.83	4942.77	4352.9	0.88066	-0.183343	0.778022
WBGene00000831	Y54G11A.5.1,Y54G11A.5.2	ctl-2	2526.58	3336.06	1717.09	0.514706	-0.95818	0.170912
WBGene00000832	Y23H5A.5a,Y23H5A.5b,Y23H5A.5c,Y23H5A.5d,Y23H5A.5e	ctn-1	1518.76	1856.09	1181.42	0.636507	-0.651751	0.365143
WBGene00000833	T20G5.2	cts-1	19616.8	21946.1	17287.6	0.787731	-0.344226	0.556212
WBGene00000834	Y76A2A.2a,Y76A2A.2b	cua-1	1592.08	1246.93	1937.23	1.55359	0.635609	0.381063
WBGene00000835	ZK652.11	cuc-1	1597.48	1621.7	1573.27	0.970136	-0.0437415	0.947144
WBGene00000836	D2045.6	cul-1	3177.88	2867.27	3488.48	1.21666	0.282922	0.684331
WBGene00000837	ZK520.4a,ZK520.4b.1,ZK520.4d.1,ZK520.4c,ZK520.4b.2,ZK520.4d.2	cul-2	8855.07	8195.7	9514.44	1.16091	0.215252	0.737313
WBGene00000838	Y108G3AL.1a.1,Y108G3AL.1a.2,Y108G3AL.1a.3,Y108G3AL.1b,Y108G3AL.1c,Y108G3AL.1d	cul-3	5327.33	4599.35	6055.31	1.31656	0.396772	0.550057
WBGene00000839	F45E12.3	cul-4	3597.5	2335.79	4859.22	2.08033	1.05682	0.12222
WBGene00000840	ZK856.1	cul-5	1674.37	1158.35	2190.39	1.89095	0.919111	0.203614
WBGene00000841	K08E7.7a,K08E7.7b	cul-6	376.544	331.153	421.935	1.27414	0.349521	0.671987
WBGene00000843	F25D7.1.2,F25D7.1.1	cup-2	14730.4	13848.5	15612.3	1.12737	0.172958	0.7792
WBGene00000845	C02C2.3	cup-4	967.934	876.261	1059.61	1.20924	0.274095	0.718358
WBGene00000846	R13A5.1c,R13A5.1a.1,R13A5.1b.1,R13A5.1d.1,R13A5.1e.1,R13A5.1a.2,R13A5.1b.2,R13A5.1d.2,R13A5.1e.2	cup-5	4956.97	4422.19	5491.75	1.24186	0.312506	0.640812
WBGene00000851	C47G2.1	cut-1	10.3256	8.17662	12.4746	1.52564	0.609416	0.765386
WBGene00000853	M142.2.1,M142.2.2	cut-6	77.2586	118.561	35.9562	0.303271	-1.72132	0.0896474
WBGene00000854	C07H6.8.1,C07H6.8.2,C07H6.8.3	cux-7	2911.24	1901.06	3921.42	2.06275	1.04457	0.132977
WBGene00000857	K10B4.6a,K10B4.6b	cwn-1	585.467	718.18	452.754	0.630419	-0.665617	0.387028
WBGene00000858	W01B6.1	cwn-2	146.078	160.807	131.35	0.816819	-0.291912	0.748143
WBGene00000860	C37H5.11	cwp-2	13.6801	16.3532	11.007	0.673077	-0.571157	0.72555
WBGene00000861	C37H5.4	cwp-3	3.14485	4.08831	2.2014	0.538462	-0.893085	0.832751
WBGene00000862	K11D12.1	cwp-4	29.8761	24.5299	35.2224	1.4359	0.521953	0.691303
WBGene00000863	ZK507.6	cya-1	5227.12	3312.89	7141.34	2.15562	1.1081	0.0950904
WBGene00000864	F59H6.7	cya-2	18.5022	14.9905	22.014	1.46853	0.554374	0.719702
WBGene00000865	ZC168.4.1,ZC168.4.2,ZC168.4.3,ZC168.4.4	cyb-1	17675.3	15714.1	19636.5	1.24961	0.321476	0.592887
WBGene00000866	Y43E12A.1	cyb-2.1	7607.4	6026.17	9188.64	1.52479	0.608609	0.343625
WBGene00000867	H31G24.4.1,H31G24.4.2	cyb-2.2	10172.2	8624.97	11719.5	1.35879	0.44232	0.481462
WBGene00000868	T06E6.2a.1,T06E6.2b,T06E6.2a.2	cyb-3	27125.9	27446.2	26805.7	0.976663	-0.0340667	0.94809
WBGene00000869	C54G4.8	cyc-1	22640.6	24840.6	20440.7	0.822876	-0.281253	0.62535
WBGene00000870	Y38F1A.5.1,Y38F1A.5.2	cyd-1	508.89	581.903	435.877	0.749054	-0.416858	0.590824
WBGene00000871	C37A2.4a,C37A2.4b	cye-1	10741.4	7553.84	13929	1.84396	0.882808	0.15749
WBGene00000872	F11H8.4a,F11H8.4b	cyk-1	2081.16	1609.43	2552.89	1.5862	0.665579	0.350131
WBGene00000874	ZK328.1a,ZK328.1b	cyk-3	5866.15	5557.38	6174.92	1.11112	0.152017	0.820657
WBGene00000875	K08E3.6.2,K08E3.6.1	cyk-4	14817	12797.8	16836.3	1.31556	0.395681	0.51603
WBGene00000876	C52E4.6a.1,C52E4.6a.2,C52E4.6c	cyl-1	6227.81	4358.14	8097.48	1.85801	0.89376	0.171354
WBGene00000877	Y49A3A.5	cyn-1	12230.9	14081.5	10380.3	0.73716	-0.43995	0.470933
WBGene00000878	ZK520.5	cyn-2	211.596	250.75	172.443	0.687709	-0.54013	0.529389
WBGene00000879	Y75B12B.5	cyn-3	30056.2	33612.7	26499.7	0.788383	-0.343032	0.541812
WBGene00000880	F59E10.2	cyn-4	2922.57	1845.19	3999.94	2.16777	1.11621	0.108503
WBGene00000881	F31C3.1.2,F31C3.1.1	cyn-5	22996.3	24922.3	21070.3	0.845439	-0.242228	0.673008
WBGene00000882	F42G9.2.1,F42G9.2.2	cyn-6	1458.43	2022.35	894.501	0.442308	-1.17688	0.106704
WBGene00000883	Y75B12B.2.1,Y75B12B.2.2	cyn-7	125048	138415	111681	0.806857	-0.309614	0.519805
WBGene00000884	D1009.2a,D1009.2b.1,D1009.2b.2	cyn-8	2059.62	2350.78	1768.46	0.752285	-0.410648	0.55806
WBGene00000885	T27D1.1	cyn-9	4528.96	3301.99	5755.92	1.74317	0.80171	0.231726
WBGene00000886	B0252.4b,B0252.4a	cyn-10	2812.76	2458.44	3167.08	1.28825	0.365411	0.601658
WBGene00000887	T01B7.4	cyn-11	2535.38	2658.76	2412	0.907188	-0.140527	0.835545
WBGene00000888	C34D4.12a,C34D4.12b	cyn-12	10779.8	9856.92	11702.6	1.18725	0.247625	0.694038
WBGene00000889	Y116A8C.34a.1,Y116A8C.34a.2,Y116A8C.34b	cyn-13	9420.1	8892.08	9948.12	1.11876	0.161903	0.801017
WBGene00000890	F39H2.2a.1,F39H2.2a.2,F39H2.2b	sig-7	10761.7	9333.61	12189.9	1.30602	0.385176	0.538419
WBGene00000891	Y87G2A.6.1,Y87G2A.6.2	cyn-15	2698.55	2108.21	3288.89	1.56004	0.641585	0.358574
WBGene00000892	Y17G7B.9	cyn-16	3497.39	2477.52	4517.27	1.82331	0.866556	0.205542
WBGene00000893	ZC250.1a,ZC250.1b	cyn-17	14.8856	23.1671	6.60419	0.285068	-1.81062	0.205044
WBGene00000894	M110.5a.1,M110.5b.1,M110.5d.1,M110.5a.2,M110.5b.2,M110.5d.2,M110.5c	dab-1	9930.61	8515.95	11345.3	1.33224	0.413852	0.511206
WBGene00000895	B0412.1a,B0412.1b	dac-1	72.2268	68.1385	76.3151	1.12	0.163499	0.893493
WBGene00000896	F57B10.10	dad-1	2728.27	3148	2308.53	0.733333	-0.447459	0.515312
WBGene00000897	F29C4.1a,F29C4.1b	daf-1	1605.08	1643.5	1566.66	0.953247	-0.0690786	0.919067
WBGene00000898	Y55D5A.5a.1,Y55D5A.5c.1,Y55D5A.5a.2,Y55D5A.5c.2,Y55D5A.5d,Y55D5A.5e,Y55D5A.5f,Y55D5A.5g,Y55D5A.5b	daf-2	1104.58	595.531	1613.62	2.70956	1.43806	0.054242
WBGene00000899	F25E2.5c,F25E2.5f,F25E2.5h.1,F25E2.5a,F25E2.5b,F25E2.5d,F25E2.5e,F25E2.5g.1,F25E2.5g.2,F25E2.5h.2,F25E2.5i	daf-3	1187.5	1005.72	1369.27	1.36148	0.445171	0.548708
WBGene00000900	C05D2.1a.1,C05D2.1a.2,C05D2.1d,C05D2.1e,C05D2.1c,C05D2.1b	daf-4	1061.13	1057.51	1064.74	1.00684	0.00983417	0.996554
WBGene00000901	W01G7.1	daf-5	1317.75	1310.99	1324.51	1.01032	0.0148052	0.990592
WBGene00000902	F31F6.5	daf-6	57.9702	85.8545	30.0858	0.350427	-1.51281	0.153143
WBGene00000903	B0412.2	daf-7	446.255	455.165	437.344	0.960848	-0.0576206	0.939671
WBGene00000904	R05D11.1	daf-8	586.725	466.067	707.383	1.51777	0.601952	0.440509
WBGene00000905	T13C5.1a,T13C5.1b	daf-9	52.1522	65.413	38.8914	0.594551	-0.750127	0.486229
WBGene00000906	F23B2.4	daf-10	46.5963	57.2364	35.9562	0.628205	-0.670692	0.543838
WBGene00000907	B0240.3a,B0240.3b,B0240.3c	daf-11	16.0912	10.9022	21.2802	1.95192	0.964896	0.521157
WBGene00000908	F11A1.3a,F11A1.3c,F11A1.3d,F11A1.3b	daf-12	296.403	278.005	314.8	1.13235	0.179324	0.838293
WBGene00000910	F01G10.8b,F01G10.8a	daf-14	636.361	558.736	713.987	1.27786	0.353731	0.650753
WBGene00000911	C10C5.6c,C10C5.6a,C10C5.6b,C10C5.6d,C10C5.6e	daf-15	4189.63	3071.68	5307.57	1.7279	0.789022	0.242144
WBGene00000912	R13H8.1b.1,R13H8.1c.1,R13H8.1h,R13H8.1f,R13H8.1i,R13H8.1d,R13H8.1k,R13H8.1b.2,R13H8.1c.2,R13H8.1l,R13H8.1m,R13H8.1e,R13H8.1a,R13H8.1g	daf-16	5127.06	3977.93	6276.19	1.57775	0.657872	0.321604
WBGene00000913	T07A9.6	daf-18	22504.9	12771.9	32238	2.52414	1.33579	0.0233119
WBGene00000914	F33H1.1a,F33H1.1b,F33H1.1c,F33H1.1d,F33H1.1e	daf-19	635.156	408.831	861.48	2.10718	1.07531	0.164989
WBGene00000915	C47E8.5.1,C47E8.5.2,C47E8.5.3,C47E8.5.4	daf-21	141328	138538	144118	1.04028	0.0569722	0.908705
WBGene00000917	Y48G1A.3	daf-25	1653.88	1462.25	1845.51	1.2621	0.335824	0.645005
WBGene00000920	Y116F11B.1	daf-28	65.2557	68.1385	62.3729	0.915385	-0.12755	0.912389
WBGene00000923	K07H8.3	daf-31	20088.5	15720.9	24456.1	1.55564	0.637507	0.281456
WBGene00000928	M03A1.7.1,M03A1.7.2	dao-2	1805.15	2747.34	862.948	0.314103	-1.67069	0.0217802
WBGene00000929	K07E3.3	dao-3	1770.08	1827.47	1712.69	0.937188	-0.0935895	0.8913
WBGene00000930	ZC373.6	dao-4	16.3532	32.7065	0	0	#NAME?	0.000600867
WBGene00000931	C25A1.10a.2,C25A1.10b.2,C25A1.10a.1,C25A1.10b.1	dao-5	7535.81	5951.22	9120.39	1.53253	0.615911	0.338227
WBGene00000932	T05G5.12	dao-6	135.176	139.003	131.35	0.944947	-0.0816944	0.932565
WBGene00000933	C14A4.2	dap-3	4707.17	4344.51	5069.82	1.16695	0.22274	0.742044
WBGene00000934	T23G5.5	dat-1	27.5699	36.7948	18.345	0.498575	-1.00412	0.411837
WBGene00000935	F56D1.7	daz-1	16245.7	11101.1	21390.3	1.92685	0.946247	0.116903
WBGene00000936	T25F10.2.1,T25F10.2.2	dbl-1	340.64	367.948	313.332	0.851567	-0.231808	0.773661
WBGene00000937	C55B7.8	dbr-1	1548.95	928.047	2169.84	2.33808	1.22532	0.0925857
WBGene00000938	C26C6.5a,C26C6.5b.2,C26C6.5b.1	dcp-66	2691.42	1606.71	3776.13	2.35023	1.2328	0.0785836
WBGene00000939	K12H4.8.2,K12H4.8.1	dcr-1	3133.95	2368.49	3899.41	1.64637	0.719285	0.297503
WBGene00000940	Y113G7A.9a,Y113G7A.9b	dcs-1	1880.62	1719.82	2041.43	1.187	0.247326	0.733645
WBGene00000941	Y39A3CR.4	ddp-1	7605.25	8590.9	6619.6	0.770536	-0.376065	0.552437
WBGene00000942	ZC477.9a,ZC477.9b,ZC477.9c,ZC477.9d,ZC477.9h,ZC477.9e,ZC477.9f,ZC477.9g	deb-1	1032.51	1038.43	1026.59	0.988593	-0.0165517	0.978305
WBGene00000950	C47C12.6.1,C47C12.6.2,C47C12.6.3	deg-1	46.1245	31.3437	60.9053	1.94314	0.958393	0.396903
WBGene00000951	K03B8.9.2,K03B8.9.1	deg-3	75.3193	64.0502	86.5883	1.35188	0.434969	0.681672
WBGene00000952	E02H4.1	del-1	24.6347	27.2554	22.014	0.807692	-0.308122	0.830118
WBGene00000953	F58G6.6a,F58G6.6b	del-2	33.8072	36.7948	30.8196	0.837607	-0.255655	0.84561
WBGene00000955	T26H10.1a,T26H10.1b	des-2	100.897	95.3939	106.401	1.11538	0.157541	0.88718
WBGene00000958	C09E10.2a,C09E10.2b,C09E10.2c,C09E10.2d,C09E10.2e	dgk-1	49.6363	54.5108	44.7618	0.821154	-0.284276	0.80401
WBGene00000959	F46H6.2c.1,F46H6.2c.3,F46H6.2a,F46H6.2c.2,F46H6.2b.2,F46H6.2b.1	dgk-2	925.95	1156.99	694.908	0.600616	-0.735485	0.323137
WBGene00000960	F54G8.2	dgk-3	9.01525	4.08831	13.9422	3.41026	1.76988	0.336114
WBGene00000961	T21B6.1.1,T21B6.1.2	dgn-1	666.499	757.7	575.299	0.75927	-0.397316	0.599647
WBGene00000962	T21E12.4a.1,T21E12.4a.2,T21E12.4b	dhc-1	10606.1	9668.86	11543.4	1.19387	0.255651	0.68491
WBGene00000963	R06C7.3.1,R06C7.3.2,R06C7.3.3	dhp-1	577.815	831.29	324.339	0.390164	-1.35785	0.0821994
WBGene00000964	C47E12.8	dhp-2	247.919	346.144	149.695	0.432465	-1.20934	0.15485
WBGene00000965	C01G8.3	dhs-1	5103.94	4235.49	5972.39	1.41008	0.49578	0.455883
WBGene00000966	F55A12.4a,F55A12.4c.1,F55A12.4c.2,F55A12.4b	dhs-2	869.081	804.034	934.127	1.1618	0.216361	0.779186
WBGene00000967	T02E1.5a.1,T02E1.5a.2,T02E1.5b,T02E1.5c	dhs-3	4274.28	4753.34	3795.21	0.79843	-0.324763	0.623385
WBGene00000968	T05F1.10	dhs-4	96.3898	107.659	85.1207	0.790652	-0.338885	0.728447
WBGene00000969	F56D1.5	dhs-5	782.702	769.965	795.439	1.03308	0.0469572	0.958016
WBGene00000970	C17G10.8	dhs-6	8519.57	7636.96	9402.17	1.23114	0.299995	0.639465
WBGene00000971	E04F6.7	dhs-7	474.716	316.163	633.269	2.00298	1.00215	0.207361
WBGene00000972	K10H10.3a,K10H10.3b,K10H10.3c,K10H10.3d	dhs-8	224.228	256.201	192.255	0.750409	-0.414251	0.626697
WBGene00000973	Y32H12A.3	dhs-9	1947.56	1801.58	2093.53	1.16205	0.216673	0.765794
WBGene00000974	Y39A1A.11a,Y39A1A.11b.1,Y39A1A.11b.2,Y39A1A.11b.3	dhs-11	2661.02	2759.61	2562.43	0.928547	-0.106953	0.872903
WBGene00000975	K08F4.9	dhs-12	3352.36	3825.3	2879.43	0.752734	-0.409789	0.544492
WBGene00000976	F36H9.3	dhs-13	5402.76	5824.48	4981.03	0.855189	-0.225685	0.726587
WBGene00000977	R05D8.8	dhs-14	918.979	1366.86	471.099	0.344658	-1.53676	0.0425977
WBGene00000978	R05D8.10	dhs-15	35.8513	31.3437	40.359	1.28763	0.364713	0.780649
WBGene00000979	C10F3.2	dhs-16	33.5975	51.7853	15.4098	0.297571	-1.74869	0.136935
WBGene00000980	F29G9.6a,F29G9.6b	dhs-17	662.568	545.108	780.029	1.43096	0.516985	0.503945
WBGene00000981	C45B11.3.1,C45B11.3.2	dhs-18	834.906	900.791	769.022	0.853718	-0.228168	0.757387
WBGene00000982	T11F9.11	dhs-19	1608.12	1249.66	1966.58	1.57369	0.654155	0.366938
WBGene00000983	F35B12.2	dhs-20	928.518	813.574	1043.46	1.28257	0.359034	0.635668
WBGene00000984	R11D1.11	dhs-21	1039.69	918.507	1160.87	1.26387	0.337844	0.653475
WBGene00000985	C15H11.4.2,C15H11.4.1	dhs-22	17364.6	15883.1	18846.2	1.18656	0.24678	0.682969
WBGene00000986	R08H2.1.1,R08H2.1.2	dhs-23	25.2113	40.8831	9.53939	0.233333	-2.09954	0.0957958
WBGene00000987	Y60A3A.10.1,Y60A3A.10.2	dhs-24	3728.59	3744.89	3712.29	0.991294	-0.0126146	0.980434
WBGene00000988	F09E10.3	dhs-25	2232.22	3167.08	1297.36	0.409639	-1.28758	0.0702021
WBGene00000989	ZK816.5	dhs-26	101.317	160.807	41.8266	0.260104	-1.94284	0.0468906
WBGene00000990	C04F6.5	dhs-27	460.354	546.471	374.238	0.684826	-0.54619	0.486532
WBGene00000991	M03A8.1	dhs-28	3121.9	2958.57	3285.22	1.11041	0.151088	0.831036
WBGene00000992	F27D9.6	dhs-29	420.939	550.559	291.318	0.529132	-0.918301	0.249396
WBGene00000993	T25G12.7	dhs-30	2923.77	3368.77	2478.77	0.73581	-0.442594	0.517617
WBGene00000994	F08B4.1a,F08B4.1b	dic-1	3100.41	2305.81	3895.01	1.68922	0.756354	0.273686
WBGene00000995	C18D1.1a.1,C18D1.1a.2,C18D1.1b.1,C18D1.1b.2	die-1	1539.46	1413.19	1665.72	1.1787	0.237192	0.747904
WBGene00000996	F49E8.5.1,F49E8.5.3,F49E8.5.2	dif-1	4662.25	4711.1	4613.4	0.979262	-0.0302336	0.958975
WBGene00000998	K07E12.1a.1,K07E12.1a.2,K07E12.1b	dig-1	590.08	464.705	715.454	1.53959	0.622546	0.424654
WBGene00001000	C18A11.7b,C18A11.7a	dim-1	2688.12	3104.39	2271.84	0.731816	-0.450447	0.513025
WBGene00001001	C04G2.6.1,C04G2.6.2	dis-3	4658.94	4005.18	5312.71	1.32646	0.40758	0.543599
WBGene00001002	R01H10.1	div-1	3958.9	3432.82	4484.98	1.3065	0.385709	0.570825
WBGene00001005	T26A5.9.1,T26A5.9.3,T26A5.9.2	dlc-1	19732.9	21875.2	17590.6	0.804137	-0.314488	0.590207
WBGene00001006	C25F6.2a,C25F6.2b.1,C25F6.2b.2	dlg-1	1067.68	1106.57	1028.79	0.929708	-0.10515	0.882677
WBGene00001007	C39E9.14a.1,C39E9.14a.2,C39E9.14b.1,C39E9.14b.2	dli-1	5533.27	5207.15	5859.39	1.12526	0.170257	0.799928
WBGene00001008	F33E2.2a,F33E2.2b,F33E2.2d,F33E2.2e.1,F33E2.2e.2,F33E2.2c	dlk-1	706.544	670.483	742.605	1.10757	0.147394	0.853634
WBGene00001016	F43G6.1	dna-2	3122	2068.69	4175.32	2.01834	1.01317	0.142734
WBGene00001017	ZK593.5a,ZK593.5b,ZK593.5c,ZK593.5d,ZK593.5e	dnc-1	3012.88	2082.31	3943.44	1.89378	0.921267	0.183597
WBGene00001018	C28H8.12.2,C28H8.12.1	dnc-2	4430.26	3464.16	5396.36	1.55777	0.63948	0.341097
WBGene00001019	B0035.14a.1,B0035.14a.2,B0035.14b	dnj-1	2482.92	1790.68	3175.15	1.77315	0.826317	0.239875
WBGene00001020	B0035.2	dnj-2	6291.07	5241.21	7340.93	1.40062	0.486061	0.457096
WBGene00001021	C01G10.12	dnj-3	1002.32	926.684	1077.95	1.16324	0.218143	0.774942
WBGene00001022	C01G8.4.1,C01G8.4.2	dnj-4	1707.34	1302.81	2111.87	1.62102	0.696899	0.334416
WBGene00001023	C04A2.7a.1,C04A2.7a.2,C04A2.7c.1,C04A2.7c.2,C04A2.7d.1,C04A2.7d.2,C04A2.7b.1,C04A2.7b.2	dnj-5	14192.3	10745.4	17639.1	1.64154	0.715049	0.240998
WBGene00001025	C55B6.2	dnj-7	1483.85	1199.24	1768.46	1.47465	0.560373	0.442471
WBGene00001026	C56C10.13a,C56C10.13b	dnj-8	2910.2	1689.84	4130.56	2.44435	1.28945	0.0643598
WBGene00001027	F11G11.7	dnj-9	4418.63	3785.78	5051.47	1.33433	0.416116	0.536875
WBGene00001028	F22B7.5a,F22B7.5b	dnj-10	3648.45	2527.94	4768.96	1.8865	0.915714	0.179607
WBGene00001029	F38A5.13	dnj-11	10626.7	7074.14	14179.2	2.00437	1.00315	0.108816
WBGene00001030	F39B2.10.1,F39B2.10.2	dnj-12	10044.8	9363.59	10725.9	1.14549	0.19597	0.757991
WBGene00001031	F54D5.8.1,F54D5.8.2	dnj-13	14373.7	13859.4	14888.1	1.07422	0.103293	0.869263
WBGene00001032	K02G10.8b,K02G10.8a	dnj-14	1216.43	1197.88	1234.98	1.03098	0.0440153	0.958902
WBGene00001033	K08D10.2a,K08D10.2b	dnj-15	2882.21	2159.99	3604.42	1.66872	0.738743	0.287793
WBGene00001034	R74.4b,R74.4a.1,R74.4a.2	dnj-16	10333.9	9905.98	10761.9	1.0864	0.119562	0.852477
WBGene00001035	T03F6.2	dnj-17	5085.86	3684.93	6486.79	1.76036	0.815866	0.219256
WBGene00001036	T04A8.9.1,T04A8.9.2	dnj-18	7204.55	4814.67	9594.43	1.99275	0.99476	0.123606
WBGene00001037	T05C3.5.1,T05C3.5.2	dnj-19	29105.3	25778.2	32432.5	1.25814	0.331289	0.563465
WBGene00001038	T15H9.7b,T15H9.7a	dnj-20	5749.27	5381.58	6116.95	1.13665	0.184783	0.782125
WBGene00001039	T19B4.4	dnj-21	665.713	711.366	620.06	0.871648	-0.198183	0.791702
WBGene00001040	T23B12.7	dnj-22	9657.8	7128.65	12186.9	1.70957	0.773635	0.219342
WBGene00001041	T24H10.3	dnj-23	9204.05	7288.1	11120	1.52578	0.609542	0.335219
WBGene00001042	W03A5.7	dnj-24	670.431	607.796	733.066	1.20611	0.270356	0.729926
WBGene00001043	W07A8.3a.1,W07A8.3a.2,W07A8.3b,W07A8.3c.1,W07A8.3c.2	dnj-25	2103.33	1605.34	2601.32	1.62041	0.696361	0.327865
WBGene00001044	Y39C12A.8	dnj-26	2885.3	2232.22	3538.38	1.58514	0.664611	0.338984
WBGene00001045	Y47H9C.5a,Y47H9C.5b	dnj-27	1506.33	1559.01	1453.66	0.932423	-0.100943	0.884436
WBGene00001046	Y54E10BL.4	dnj-28	2302.98	1518.13	3087.83	2.03397	1.0243	0.147769
WBGene00001047	Y63D3A.6b.1,Y63D3A.6b.2,Y63D3A.6a.2,Y63D3A.6a.1	dnj-29	6684.96	4701.56	8668.37	1.84372	0.882622	0.174218
WBGene00001048	Y71F9B.16a,Y71F9B.16b	dnj-30	5833.6	4810.58	6856.62	1.42532	0.511287	0.436787
WBGene00001049	F33H2.1	dog-1	3074.83	2064.6	4085.06	1.97862	0.984497	0.154799
WBGene00001050	F54C1.2.1,F54C1.2.2	dom-3	2373.53	1496.32	3250.73	2.17248	1.11934	0.113204
WBGene00001051	C09G4.3	cks-1	16743	14224.6	19261.5	1.3541	0.437332	0.467903
WBGene00001052	F15A8.5b,F15A8.5c,F15A8.5a	dop-1	25.6306	29.9809	21.2802	0.70979	-0.494535	0.705859
WBGene00001053	K09G1.4a,K09G1.4b,K09G1.4c,K09G1.4d	dop-2	113.058	74.9524	151.163	2.01678	1.01206	0.290756
WBGene00001054	T23F1.7a,T23F1.7b,T23F1.7c	dpf-1	92.7208	107.659	77.7827	0.722493	-0.468945	0.630914
WBGene00001055	C27C12.7.1,C27C12.7.2	dpf-2	762.208	606.433	917.983	1.51374	0.59812	0.433559
WBGene00001056	K02F2.1a,K02F2.1b	dpf-3	5798.54	4138.73	7458.34	1.80208	0.849665	0.195999
WBGene00001057	F01F1.5.1,F01F1.5.2	dpf-4	5368.9	4787.41	5950.38	1.24292	0.313736	0.63725
WBGene00001058	R11E3.8a.2,R11E3.8b.2,R11E3.8a.1,R11E3.8b.1	dpf-5	8012.62	8225.68	7799.55	0.948195	-0.0767436	0.899206
WBGene00001059	F44B9.1a.1,F44B9.1a.2,F44B9.1c,F44B9.1b.1,F44B9.1b.2	dpf-6	1184.09	750.886	1617.29	2.15385	1.10692	0.13495
WBGene00001060	R11E3.7a.2,R11E3.7a.1,R11E3.7b	dpf-7	3329.56	2691.47	3967.65	1.47416	0.559891	0.415604
WBGene00001061	T23G7.1.1,T23G7.1.2	dpl-1	6195.68	4191.88	8199.47	1.95604	0.967934	0.138843
WBGene00001062	R10D12.2	dpr-1	1.36277	2.72554	0	0	#NAME?	0.371745
WBGene00001063	M01E10.2a,M01E10.2b.1,M01E10.2b.2	dpy-1	146.131	102.208	190.054	1.85949	0.894905	0.331098
WBGene00001064	T14B4.6	dpy-2	430.845	769.965	91.7249	0.119129	-3.06941	0.000292683
WBGene00001065	EGAP7.1	dpy-3	253.528	467.43	39.6252	0.0847724	-3.56026	0.000105982
WBGene00001066	Y41E3.2	dpy-4	599.671	1054.78	144.558	0.13705	-2.86722	0.000439017
WBGene00001067	F27C1.8	dpy-5	569.952	959.39	180.515	0.188156	-2.41	0.00278613
WBGene00001068	F16F9.2	dpy-6	11.636	2.72554	20.5464	7.53846	2.91427	0.0989828
WBGene00001069	F46C8.6	dpy-7	482.263	883.075	81.4517	0.0922365	-3.43852	5.31579e-05
WBGene00001070	C31H2.2	dpy-8	84.3869	124.012	44.7618	0.360947	-1.47014	0.139097
WBGene00001071	T21D12.2a,T21D12.2b	dpy-9	158.71	233.034	84.3869	0.362123	-1.46545	0.105362
WBGene00001072	T14B4.7a,T14B4.7b,T14B4.7c	dpy-10	501.237	733.17	269.304	0.367315	-1.44491	0.0683304
WBGene00001073	F46E10.9.2,F46E10.9.1	dpy-11	6169.89	5663.67	6676.11	1.17876	0.237269	0.719469
WBGene00001074	F30B5.1	dpy-13	459.096	798.583	119.609	0.149777	-2.73911	0.000987938
WBGene00001075	H27M09.4	dpy-14	4534.83	7174.99	1894.67	0.264066	-1.92103	0.00501187
WBGene00001076	F54D8.1	dpy-17	3818.85	6435	1202.7	0.186899	-2.41967	0.000593468
WBGene00001077	Y47D3B.10	dpy-18	1906.25	2455.71	1356.8	0.552506	-0.855939	0.229416
WBGene00001078	F22B7.10	dpy-19	316.163	336.604	295.721	0.878543	-0.186816	0.818178
WBGene00001079	T22B3.1	dpy-20	2.77795	4.08831	1.4676	0.358974	-1.47805	0.661026
WBGene00001080	Y59A8B.1a,Y59A8B.1b	dpy-21	1451.19	1056.15	1846.24	1.74809	0.805779	0.269424
WBGene00001081	F47A4.2	dpy-22	1094.93	1199.24	990.629	0.826049	-0.275701	0.70441
WBGene00001082	R160.1a,R160.1b	dpy-23	2440.72	2668.3	2213.14	0.829418	-0.269829	0.695116
WBGene00001085	C25G4.5	dpy-26	3834	2425.73	5242.26	2.16111	1.11177	0.102401
WBGene00001086	R13G10.1	dpy-27	941.569	769.965	1113.17	1.44575	0.531814	0.479899
WBGene00001087	Y39A1B.3	dpy-28	1995.57	1593.08	2398.06	1.5053	0.590048	0.409158
WBGene00001088	ZK863.6.1,ZK863.6.2	dpy-30	5223.39	5126.74	5320.05	1.0377	0.0533964	0.94071
WBGene00001089	K04A8.6a,K04A8.6b	dre-1	689.614	633.688	745.54	1.17651	0.234513	0.765048
WBGene00001090	F15B10.2a,F15B10.2b	drh-1	1868.67	1267.38	2469.97	1.94888	0.962648	0.17989
WBGene00001091	C01B10.1	drh-2	89.2615	64.0502	114.473	1.78723	0.837729	0.401698
WBGene00001092	F53A2.5	dro-1	11691.4	10546.5	12836.4	1.21712	0.283474	0.649563
WBGene00001093	T12E12.4a.1,T12E12.4b.1,T12E12.4a.2,T12E12.4a.3,T12E12.4b.2,T12E12.4b.3	drp-1	5534.21	3799.4	7269.02	1.9132	0.935987	0.156073
WBGene00001094	B0464.1.1,B0464.1.2	dars-1	12803.8	12684.7	12922.9	1.01878	0.0268489	0.969891
WBGene00001095	F10C2.6	dars-2	1151.07	1094.3	1207.83	1.10375	0.142408	0.852839
WBGene00001096	C18B12.3	dsc-1	9.22491	8.17662	10.2732	1.25641	0.329308	0.92654
WBGene00001099	K02D7.4	dsc-4	782.283	1009.81	554.752	0.549362	-0.864172	0.252464
WBGene00001101	C34F11.9c,C34F11.9d,C34F11.9e,C34F11.9a,C34F11.9b,C34F11.9f	dsh-1	907.133	759.063	1055.2	1.39014	0.47523	0.529483
WBGene00001102	C27A2.6	dsh-2	9023.22	7525.22	10521.2	1.39813	0.483496	0.445906
WBGene00001103	W09G12.4	dsl-1	157.819	246.661	68.9771	0.279643	-1.83834	0.0443715
WBGene00001104	W09G12.1	dsl-2	408.464	684.111	132.818	0.194146	-2.36478	0.00439992
WBGene00001105	Y41D4B.10a,Y41D4B.10b.1,Y41D4B.10b.2	dsl-3	361.396	400.654	322.138	0.804029	-0.31468	0.694775
WBGene00001107	F58B3.8	dsl-5	11.6884	1.36277	22.014	16.1538	4.01381	0.0410675
WBGene00001108	H02I12.4	dsl-6	101.526	174.435	28.6182	0.164062	-2.60768	0.0091431
WBGene00001109	F15B9.9	dsl-7	9.74905	13.6277	5.8704	0.430769	-1.21501	0.466886
WBGene00001110	F38B7.5	duo-1	1271.88	776.779	1766.99	2.27476	1.18572	0.10794
WBGene00001111	F29C4.5	duo-2	4.87452	6.81385	2.9352	0.430769	-1.21501	0.60826
WBGene00001112	Y106G6H.12a,Y106G6H.12b,Y106G6H.12c	duo-3	7724.71	5523.31	9926.1	1.79713	0.845695	0.187587
WBGene00001113	F25H8.5a,F25H8.5c,F25H8.5d,F25H8.5e.1,F25H8.5e.2,F25H8.5f,F25H8.5h,F25H8.5i,F25H8.5j,F25H8.5k,F25H8.5l,F25H8.5m,F25H8.5n,F25H8.5o,F25H8.5p,F25H8.5s,F25H8.5r,F25H8.5q,F25H8.5b,F25H8.5g	dur-1	1075.49	1294.63	856.344	0.661457	-0.59628	0.417143
WBGene00001115	F47G6.1a,F47G6.1b,F47G6.1c	dyb-1	322.767	307.986	337.548	1.09598	0.132226	0.881703
WBGene00001116	C33G3.1b.1,C33G3.1b.2,C33G3.1a	dyc-1	107.135	95.3939	118.876	1.24615	0.317482	0.752823
WBGene00001117	F54C1.5a,F54C1.5b.1,F54C1.5b.2	dyf-1	74.8475	66.7757	82.9193	1.24176	0.312384	0.774851
WBGene00001118	ZK520.3a,ZK520.3b.1,ZK520.3b.2	dyf-2	130.931	115.835	146.026	1.26063	0.334149	0.729641
WBGene00001119	C04C3.5a,C04C3.5b,C04C3.5c	dyf-3	254.104	242.573	265.635	1.09507	0.131028	0.887466
WBGene00001121	M04C9.5a,M04C9.5b	dyf-5	17.8733	21.8043	13.9422	0.639423	-0.645157	0.651833
WBGene00001122	F46F6.4a,F46F6.4c,F46F6.4d,F46F6.4b	dyf-6	133.447	126.738	140.156	1.10587	0.145185	0.889631
WBGene00001123	C43C3.3	dyf-7	125.218	159.444	90.9911	0.570677	-0.809253	0.382317
WBGene00001127	C02H7.1	dyf-11	110.175	130.826	89.5235	0.684295	-0.54731	0.562775
WBGene00001129	C27H5.7a,C27H5.7b	dyf-13	21.4374	24.5299	18.345	0.747863	-0.419154	0.769294
WBGene00001130	C02C6.1a,C02C6.1b	dyn-1	1788.95	1985.56	1592.34	0.801964	-0.318391	0.651664
WBGene00001131	F15D3.1a,F15D3.1b,F15D3.1c,F15D3.1d,F15D3.1e,F15D3.1h,F15D3.1i,F15D3.1j,F15D3.1f,F15D3.1g.1,F15D3.1g.2	dys-1	1020.71	973.018	1068.41	1.09804	0.13493	0.862172
WBGene00001132	T11B7.4a,T11B7.4b,T11B7.4d,T11B7.4e,T11B7.4c	alp-1	1004.47	1118.83	890.099	0.795559	-0.329959	0.652515
WBGene00001133	Y48B6A.4	eat-2	18.5546	23.1671	13.9422	0.60181	-0.73262	0.598412
WBGene00001134	D2013.5	eat-3	4765.24	3330.61	6199.87	1.86148	0.896452	0.179481
WBGene00001135	ZK512.6a,ZK512.6b	eat-4	63.2116	64.0502	62.3729	0.973813	-0.0382827	0.983886
WBGene00001136	F13G3.8.2,F13G3.8.1	eat-5	86.2214	76.3151	96.1277	1.25962	0.332983	0.751404
WBGene00001137	B0365.3.2,B0365.3.1	eat-6	21249.8	21279.7	21220	0.997197	-0.00404959	0.989981
WBGene00001145	C16C2.2a.1,C16C2.2b.1,C16C2.2a.2,C16C2.2b.2	eat-16	654.549	715.454	593.644	0.829744	-0.269263	0.72125
WBGene00001147	Y105E8A.7c,Y105E8A.7d	eat-18	21.6995	27.2554	16.1436	0.592308	-0.755581	0.56757
WBGene00001148	H30A04.1a,H30A04.1b,H30A04.1c	eat-20	817.61	940.311	694.908	0.739019	-0.436317	0.558627
WBGene00001149	K02A4.1	bcat-1	3260.48	3762.61	2758.35	0.733096	-0.447927	0.509105
WBGene00001150	C29F3.1	ech-1.1	87.3745	103.571	71.1785	0.687247	-0.541099	0.582467
WBGene00001151	F38H4.8a.2,F38H4.8a.1,F38H4.8b,F38H4.8c	ech-2	4582.73	4641.6	4523.87	0.974638	-0.0370623	0.95084
WBGene00001152	F43H9.1a,F43H9.1b	ech-3	1449.25	1411.83	1486.68	1.05301	0.0745254	0.924492
WBGene00001153	R06F6.9.1,R06F6.9.2	ech-4	4077.46	3584.09	4570.84	1.27531	0.350853	0.605675
WBGene00001154	F56B3.5	ech-5	2668.99	2695.56	2642.41	0.980283	-0.0287296	0.962358
WBGene00001155	T05G5.6.1,T05G5.6.2	ech-6	9777.3	11996.5	7558.13	0.63003	-0.666508	0.286102
WBGene00001156	Y105E8A.4	ech-7	1342.64	2189.97	495.315	0.226174	-2.1445	0.00435827
WBGene00001157	F01G10.2	ech-8	444.473	425.184	463.761	1.09073	0.125294	0.883035
WBGene00001158	F01G10.3a,F01G10.3b	ech-9	396.042	587.354	204.73	0.348563	-1.52051	0.0613439
WBGene00001159	C26D10.5a,C26D10.5b,C26D10.5c	eff-1	125.27	139.003	111.538	0.802413	-0.317583	0.733276
WBGene00001160	F42A10.4a,F42A10.4b	efk-1	3397.02	2339.88	4454.16	1.90359	0.928722	0.175981
WBGene00001161	Y102A5C.18	efl-1	6766.89	5328.43	8205.34	1.53992	0.622853	0.337103
WBGene00001162	Y48C3A.17a,Y48C3A.17b,Y48C3A.17c,Y48C3A.17d	efl-2	1774.85	1588.99	1960.71	1.23394	0.303267	0.676439
WBGene00001163	C43F9.8	efn-2	330.21	400.654	259.765	0.648352	-0.625152	0.442594
WBGene00001164	F15A2.5	efn-3	114.682	147.179	82.1855	0.558405	-0.840617	0.370648
WBGene00001165	F56A11.3	efn-4	394.26	500.137	288.383	0.576609	-0.794336	0.321282
WBGene00001166	ZK328.2.1,ZK328.2.2	eftu-2	11461.6	10626.9	12296.3	1.15709	0.210503	0.737453
WBGene00001167	F25H5.4a.1,F25H5.4a.2,F25H5.4a.3,F25H5.4b.1,F25H5.4b.2,F25H5.4b.3,F25H5.4b.4,F25H5.4b.5	eef-2	170837	190002	151673	0.798275	-0.325043	0.483534
WBGene00001168	F31E3.5.1,F31E3.5.3,F31E3.5.2	eef-1A.1	433079	437502	428656	0.97978	-0.0294698	0.940295
WBGene00001169	R03G5.1b.1,R03G5.1a.1,R03G5.1a.2,R03G5.1a.3,R03G5.1a.4,R03G5.1b.2,R03G5.1c,R03G5.1d.1,R03G5.1d.2,R03G5.1d.3,R03G5.1d.4	eef-1A.2	19422.9	22132.8	16713	0.755126	-0.405211	0.489718
WBGene00001170	F23B12.9	egl-1	64.5219	77.6779	51.366	0.661269	-0.596692	0.565873
WBGene00001171	F16B3.1a.2,F16B3.1b,F16B3.1a.1	egl-2	49.6363	64.0502	35.2224	0.549918	-0.862711	0.42652
WBGene00001172	C51E3.7a,C51E3.7b,C51E3.7c.1,C51E3.7c.2	egl-3	2970.58	2562.01	3379.15	1.31894	0.399384	0.566174
WBGene00001173	F55A8.2a.1,F55A8.2a.2,F55A8.2h.1,F55A8.2h.2,F55A8.2b.1,F55A8.2b.2,F55A8.2e.1,F55A8.2e.2,F55A8.2c.1,F55A8.2c.2,F55A8.2c.3,F55A8.2g.1,F55A8.2d,F55A8.2g.2,F55A8.2g.3,F55A8.2f.1,F55A8.2f.2	egl-4	9595.32	9563.92	9626.71	1.00657	0.00944111	0.993056
WBGene00001174	C08C3.1a,C08C3.1b,C08C3.1c	egl-5	79.3552	73.5896	85.1207	1.1567	0.210009	0.852776
WBGene00001175	C46F4.1b,C46F4.1a	egl-6	275.175	295.721	254.628	0.861042	-0.215844	0.794367
WBGene00001177	B0348.4a,B0348.4b,B0348.4c,B0348.4d,B0348.4e,B0348.4f,B0348.4g,B0348.4h,B0348.4i,B0348.4j,B0348.4k,B0348.4l,B0348.4m,B0348.4n,B0348.4o,B0348.4p,B0348.4q,B0348.4r,B0348.4s,B0348.4t,B0348.4u,B0348.4v,B0348.4w,B0348.4x,B0348.4y	egl-8	1122.66	907.605	1337.72	1.4739	0.559636	0.451515
WBGene00001178	F22E12.4a.1,F22E12.4b.1,F22E12.4d.1,F22E12.4a.2,F22E12.4b.2,F22E12.4d.2,F22E12.4e,F22E12.4c	egl-9	545.161	430.635	659.686	1.53189	0.615312	0.433406
WBGene00001179	F28C1.2c,F28C1.2a,F28C1.2b	egl-10	226.901	205.778	248.024	1.2053	0.26939	0.76284
WBGene00001182	T22B7.1a.1,T22B7.1a.2,T22B7.1g,T22B7.1h,T22B7.1c,T22B7.1e,T22B7.1b,T22B7.1f.1,T22B7.1f.2,T22B7.1d,T22B7.1f.3	egl-13	478.228	530.118	426.337	0.804232	-0.314317	0.686219
WBGene00001184	F58A3.2a.1,F58A3.2a.2,F58A3.2a.3,F58A3.2a.4,F58A3.2a.5,F58A3.2a.6,F58A3.2c,F58A3.2d,F58A3.2e,F58A3.2f,F58A3.2g,F58A3.2h,F58A3.2i.1,F58A3.2i.2,F58A3.2i.3,F58A3.2i.4,F58A3.2b.1,F58A3.2b.2,F58A3.2b.3,F58A3.2b.4,F58A3.2b.5,F58A3.2b.6,F58A3.2j.1,F58A3.2j.2,F58A3.2j.3,F58A3.2j.4,F58A3.2k,F58A3.2l,F58A3.2m,F58A3.2n,F58A3.2o,F58A3.2p	egl-15	200.065	168.984	231.147	1.36787	0.451927	0.611847
WBGene00001185	F38G1.2	egl-17	19.6553	13.6277	25.683	1.88462	0.91427	0.517093
WBGene00001186	F55A8.1a.1,F55A8.1a.2,F55A8.1b	egl-18	2277.35	2308.53	2246.16	0.972982	-0.0395156	0.950552
WBGene00001187	C48A7.1a,C48A7.1b,C48A7.1c.1,C48A7.1c.2	egl-19	221.712	188.062	255.362	1.35786	0.441334	0.615288
WBGene00001188	W08D2.1	egl-20	68.5054	69.5013	67.5095	0.971342	-0.0419482	0.979254
WBGene00001189	F01D4.4.3,F01D4.4.2,F01D4.4.1	egl-21	2811.24	2555.19	3067.28	1.20041	0.263528	0.708087
WBGene00001190	Y37A1B.11b,Y37A1B.11c,Y37A1B.11a	egl-23	167.464	148.542	186.385	1.25476	0.327416	0.724075
WBGene00001193	C23H3.1a,C23H3.1b	egl-26	624.044	783.593	464.495	0.592776	-0.754441	0.325106
WBGene00001194	C04A2.3a,C04A2.3e,C04A2.3f,C04A2.3g,C04A2.3h,C04A2.3i,C04A2.3j,C04A2.3k,C04A2.3b,C04A2.3m,C04A2.3n,C04A2.3o,C04A2.3d,C04A2.3p,C04A2.3q,C04A2.3r,C04A2.3c.1,C04A2.3l.1,C04A2.3c.2,C04A2.3l.2	egl-27	4695.16	3044.43	6345.9	2.08443	1.05965	0.113406
WBGene00001196	M01D7.7a,M01D7.7b,M01D7.7c	egl-30	3794.84	3615.43	3974.26	1.09925	0.136518	0.845119
WBGene00001202	R07A4.1	egl-36	43.0845	24.5299	61.6391	2.51282	1.32931	0.245389
WBGene00001204	C04G2.7	egl-38	18.4498	16.3532	20.5464	1.25641	0.329308	0.855469
WBGene00001207	R53.3a,R53.3c,R53.3b	egl-43	214.479	137.64	291.318	2.11653	1.0817	0.214867
WBGene00001208	F28B12.2a,F28B12.2b,F28B12.2c,F28B12.2f,F28B12.2d	egl-44	794.862	759.063	830.661	1.09432	0.13004	0.870207
WBGene00001209	C27D11.1	egl-45	7545.03	5921.24	9168.82	1.54846	0.630838	0.326566
WBGene00001210	K11G9.4	egl-46	50.6322	76.3151	24.9492	0.326923	-1.61298	0.137607
WBGene00001211	C50H2.2a,C50H2.2b	egl-47	8.85801	8.17662	9.53939	1.16667	0.222392	0.987547
WBGene00001214	F26A3.3	ego-1	4507.21	3657.68	5356.74	1.46452	0.550427	0.412207
WBGene00001215	Y53H1C.2a,Y53H1C.2c,Y53H1C.2b	ego-2	3281.34	3182.07	3380.61	1.06239	0.0873203	0.903886
WBGene00001223	ZK616.10a,ZK616.10b,ZK616.10c	ehn-3	9.64422	16.3532	2.9352	0.179487	-2.47805	0.139198
WBGene00001224	ZK1248.3a,ZK1248.3b	ehs-1	2793.63	1696.65	3890.6	2.29311	1.19731	0.0865266
WBGene00001225	Y54E2A.11a.1,Y54E2A.11a.2,Y54E2A.11a.3,Y54E2A.11b	eif-3.B	11197.9	11530.4	10865.4	0.942324	-0.0857055	0.885125
WBGene00001226	T23D8.4.3,T23D8.4.2,T23D8.4.1	eif-3.C	10176.6	8311.54	12041.6	1.44879	0.534846	0.394074
WBGene00001227	R08D7.3	eif-3.D	9312.75	8134.38	10491.1	1.28973	0.367066	0.562661
WBGene00001228	B0511.10	eif-3.E	5660.63	5806.76	5514.5	0.949669	-0.0745037	0.904562
WBGene00001229	D2013.7	eif-3.F	10385.5	10778.2	9992.88	0.927142	-0.109137	0.856143
WBGene00001230	F22B5.2b.1,F22B5.2a,F22B5.2b.2	eif-3.G	9318.31	8257.03	10379.6	1.25706	0.330056	0.603106
WBGene00001231	C41D11.2	eif-3.H	3406.3	3281.55	3531.04	1.07603	0.105716	0.882165
WBGene00001232	Y74C10AR.1a,Y74C10AR.1b	eif-3.I	10290.6	10440.2	10141.1	0.971353	-0.0419318	0.94164
WBGene00001233	T16G1.11	eif-3.K	5321.78	5068.14	5575.41	1.10009	0.13762	0.839247
WBGene00001234	C47B2.5.1,C47B2.5.2	eif-6	6230.8	6598.53	5863.06	0.888539	-0.170492	0.78817
WBGene00001235	Y41C4A.10	elb-1	2466.67	2709.19	2224.15	0.820964	-0.284609	0.679349
WBGene00001236	Y82E9BR.15	elc-1	803.405	651.404	955.407	1.46669	0.552562	0.467939
WBGene00001237	W03H1.2	elc-2	1.78208	1.36277	2.2014	1.61538	0.691878	1
WBGene00001239	F56H11.4b.1,F56H11.4a,F56H11.4b.2,F56H11.4b.3,F56H11.4b.4	elo-1	16601.8	16180.2	17023.4	1.05212	0.0732933	0.907218
WBGene00001240	F11E6.5	elo-2	1782.5	2382.12	1182.88	0.496568	-1.00994	0.15933
WBGene00001241	D2024.3	elo-3	8057.06	6564.46	9549.67	1.45475	0.540773	0.398068
WBGene00001242	C40H1.4	elo-4	514.708	430.635	598.78	1.39046	0.47556	0.548406
WBGene00001243	F41H10.7a,F41H10.7b.1,F41H10.7b.2	elo-5	6454.13	8690.39	4217.88	0.48535	-1.0429	0.109321
WBGene00001244	F41H10.8	elo-6	6692.36	8582.73	4801.98	0.559494	-0.837806	0.195112
WBGene00001245	F56H11.3	elo-7	2.14898	1.36277	2.9352	2.15385	1.10692	0.911187
WBGene00001246	Y47D3A.30a.1,Y47D3A.30a.2,Y47D3A.30b	elo-8	195.191	171.709	218.672	1.2735	0.348804	0.699106
WBGene00001247	Y53F4B.2	elo-9	69.9206	80.4034	59.4378	0.739244	-0.435878	0.672761
WBGene00001248	F38A6.2a.2,F38A6.2b.2,F38A6.2a.1,F38A6.2b.1	elp-1	104.514	96.7567	112.271	1.16035	0.214556	0.838408
WBGene00001249	W09C2.1a,W09C2.1c,W09C2.1d,W09C2.1b,W09C2.1f,W09C2.1e	elt-1	412.29	431.998	392.583	0.90876	-0.138029	0.860228
WBGene00001250	C33D3.1	elt-2	253.213	227.583	278.844	1.22524	0.293067	0.737629
WBGene00001251	K02B9.4b,K02B9.4c,K02B9.4a,K02B9.4d	elt-3	167.044	159.444	174.644	1.09533	0.131368	0.896228
WBGene00001252	C39B10.6a,C39B10.6b	elt-4	35.0651	42.2459	27.8844	0.66005	-0.599354	0.612369
WBGene00001253	F52C12.5.1,F52C12.5.2	elt-6	159.287	189.425	129.149	0.681793	-0.552594	0.536181
WBGene00001258	Y80D3A.2a,Y80D3A.2b,Y80D3A.2c,Y80D3A.2d,Y80D3A.2e	emb-4	4894.91	4719.27	5070.55	1.07444	0.103579	0.88088
WBGene00001259	T04A8.14	emb-5	11897.3	10783.6	13011	1.20655	0.270892	0.66387
WBGene00001262	K10D2.6.1,K10D2.6.2	emb-8	8654.53	5511.04	11798	2.1408	1.09815	0.0846684
WBGene00001263	K04H4.1a,K04H4.1b	emb-9	6441.03	8239.31	4642.75	0.563488	-0.827544	0.201936
WBGene00001281	F10B5.6	emb-27	3103.6	2289.45	3917.75	1.71122	0.775024	0.261978
WBGene00001284	F54C8.3.2,F54C8.3.1	emb-30	2225.3	1420.01	3030.59	2.13421	1.0937	0.123362
WBGene00001303	F32D8.6	emo-1	5013.79	5673.21	4354.37	0.767531	-0.381703	0.559797
WBGene00001309	M01D7.6.1,M01D7.6.2	emr-1	9398.45	8806.22	9990.68	1.1345	0.18206	0.776293
WBGene00001310	F58E10.2	end-1	32.8637	42.2459	23.4816	0.555831	-0.847281	0.473356
WBGene00001311	F58E10.5	end-3	83.6531	57.2364	110.07	1.92308	0.943416	0.349737
WBGene00001320	ZK809.4a,ZK809.4c	ent-1	11610.2	10474.3	12746.1	1.2169	0.283208	0.650068
WBGene00001324	R11E3.6b,R11E3.6a	eor-1	1403.13	1046.61	1759.65	1.68129	0.749569	0.305355
WBGene00001325	C44H4.7a.1,C44H4.7b.1,C44H4.7c,C44H4.7a.2,C44H4.7b.2,C44H4.7d	eor-2	495.21	384.301	606.118	1.5772	0.657362	0.406677
WBGene00001328	K08C7.3a,K08C7.3b,K08C7.3c,K08C7.3d,K08C7.3e,K08C7.3f	epi-1	1242.22	1309.62	1174.81	0.897062	-0.15672	0.826017
WBGene00001329	T04C10.2b,T04C10.2a	epn-1	4072.38	4660.67	3484.08	0.747548	-0.419761	0.528656
WBGene00001330	Y57G11C.24g,Y57G11C.24h,Y57G11C.24i,Y57G11C.24a.1,Y57G11C.24d.1,Y57G11C.24d.2,Y57G11C.24d.3,Y57G11C.24d.4,Y57G11C.24d.5,Y57G11C.24j.1,Y57G11C.24k.1,Y57G11C.24k.2,Y57G11C.24k.3,Y57G11C.24k.4,Y57G11C.24k.5,Y57G11C.24a.2,Y57G11C.24j.2,Y57G11C.24d.6,Y57G11C.24k.6,Y57G11C.24d.7,Y57G11C.24k.7,Y57G11C.24a.3,Y57G11C.24j.3,Y57G11C.24d.8,Y57G11C.24k.8,Y57G11C.24d.9,Y57G11C.24k.9,Y57G11C.24e,Y57G11C.24l,Y57…	eps-8	1159.25	1120.2	1198.29	1.06972	0.0972297	0.901388
WBGene00001331	F09B9.3	erd-2	3271.07	4279.1	2263.04	0.528858	-0.919047	0.180042
WBGene00001332	T07A9.5b,T07A9.5d,T07A9.5a,T07A9.5c	eri-1	6843.52	4490.33	9196.71	2.04811	1.0343	0.110994
WBGene00001333	C01G8.5a,C01G8.5b	erm-1	7471.7	5681.39	9262.02	1.63024	0.705082	0.273146
WBGene00001334	Y105E8B.8a.1,Y105E8B.8c.1,Y105E8B.8a.2,Y105E8B.8c.2,Y105E8B.8a.3,Y105E8B.8c.3,Y105E8B.8d,Y105E8B.8b.1,Y105E8B.8b.2,Y105E8B.8e	ero-1	6178.85	4810.58	7547.13	1.56886	0.649717	0.320251
WBGene00001335	F35A5.8a,F35A5.8c,F35A5.8b	F35A5.8	771.905	745.435	798.374	1.07102	0.098981	0.903157
WBGene00001336	Y41E3.4a,Y41E3.4b.1,Y41E3.4b.2,Y41E3.4c,Y41E3.4d	qars-1	13903.9	14151	13656.7	0.965072	-0.0512915	0.928081
WBGene00001337	ZC434.5.1,ZC434.5.2	ears-1	5024.9	4058.33	5991.47	1.47634	0.562024	0.398194
WBGene00001338	T07A9.2	ears-2	1048.76	940.311	1157.2	1.23066	0.29943	0.691265
WBGene00001340	T01D1.2a.1,T01D1.2d.1,T01D1.2e.1,T01D1.2f.1,T01D1.2g.1,T01D1.2l.1,T01D1.2a.2,T01D1.2a.3,T01D1.2a.4,T01D1.2a.5,T01D1.2d.2,T01D1.2d.3,T01D1.2d.4,T01D1.2d.5,T01D1.2e.2,T01D1.2e.3,T01D1.2e.4,T01D1.2e.5,T01D1.2f.2,T01D1.2f.3,T01D1.2f.4,T01D1.2f.5,T01D1.2g.2,T01D1.2g.3,T01D1.2g.4,T01D1.2g.5,T01D1.2l.2,T01D1.2l.3,T01D1.2l.4,T01D1.2l.5,T01D1.2v.1,T01D1.2v.2,T01D1.2b.1,T01D1.2b.2,T01D1.2b.3,T01D1.2b.4,T01…	etr-1	6065.74	5681.39	6450.1	1.1353	0.183077	0.783166
WBGene00001345	F29G9.4a,F29G9.4b	fos-1	607.114	451.077	763.151	1.69184	0.758596	0.328832
WBGene00001352	H38K22.1	evl-14	3289.83	2102.75	4476.91	2.12907	1.09022	0.113501
WBGene00001358	F22B5.1	evl-20	1006.14	941.674	1070.61	1.13693	0.185137	0.809289
WBGene00001365	Y105E8A.22	exc-4	1099.65	695.013	1504.29	2.1644	1.11397	0.134407
WBGene00001366	C33D9.1b,C33D9.1c,C33D9.1d,C33D9.1a	exc-5	191.731	147.179	236.283	1.60541	0.682945	0.441664
WBGene00001368	F35H8.5	exc-7	185.337	151.268	219.406	1.45045	0.536501	0.549467
WBGene00001371	F26H11.5.1,F26H11.5.2	exl-1	4317.52	4697.47	3937.57	0.838232	-0.254579	0.698966
WBGene00001372	R09B3.1a.2,R09B3.1a.1,R09B3.1b	exo-3	9878.77	8022.63	11734.9	1.46273	0.548661	0.3831
WBGene00001373	H35N03.1	exp-1	17.4015	14.9905	19.8126	1.32168	0.402371	0.81632
WBGene00001374	F12F3.1d,F12F3.1c,F12F3.1b,F12F3.1a	exp-2	106.348	115.835	96.8615	0.836199	-0.258082	0.789184
WBGene00001377	C49A1.4a,C49A1.4b	eya-1	206.879	249.387	164.371	0.6591	-0.60143	0.485219
WBGene00001385	F02A9.2a,F02A9.2b	far-1	86083	84550.4	87615.6	1.03625	0.0513777	0.923066
WBGene00001386	F02A9.3.1,F02A9.3.2	far-2	120199	120470	119928	0.995497	-0.00651124	0.985435
WBGene00001387	F15B9.1	far-3	39825.8	53995.7	25655.8	0.475146	-1.07356	0.0531837
WBGene00001388	F15B9.2	far-4	336.395	316.163	356.627	1.12798	0.173747	0.840704
WBGene00001389	F15B9.3a,F15B9.3b.1,F15B9.3b.2	far-5	820.388	1030.25	610.521	0.592593	-0.754888	0.314786
WBGene00001390	W02A2.2	far-6	21110.5	18348.3	23872.7	1.30108	0.379712	0.520391
WBGene00001391	K01A2.2a,K01A2.2c,K01A2.2d,K01A2.2b	far-7	368.996	460.616	277.376	0.602185	-0.731722	0.363761
WBGene00001392	K02F3.3	far-8	2644.46	2627.42	2661.49	1.01297	0.0185869	0.984629
WBGene00001393	Y67H2A.8	fat-1	25819.2	25267.1	26371.3	1.0437	0.0617063	0.919067
WBGene00001394	W02A2.1a.1,W02A2.1a.2,W02A2.1b.1,W02A2.1b.2	fat-2	32357.2	36003	28711.4	0.797471	-0.326496	0.558395
WBGene00001395	W08D2.4a,W08D2.4d.1,W08D2.4b.1,W08D2.4c,W08D2.4d.2,W08D2.4b.2	fat-3	6312.3	5967.57	6657.03	1.11553	0.157734	0.812671
WBGene00001396	T13F2.1a.1,T13F2.1a.2,T13F2.1b,T13F2.1c.1,T13F2.1c.2,T13F2.1c.3	fat-4	19069.2	19822.9	18315.6	0.923965	-0.114089	0.842528
WBGene00001397	W06D12.3	fat-5	10902.4	10494.7	11310	1.07769	0.107945	0.866524
WBGene00001398	VZK822L.1a.1,VZK822L.1b.1,VZK822L.1b.2,VZK822L.1b.3,VZK822L.1c.2,VZK822L.1a.2,VZK822L.1c.1	fat-6	20526.5	23516	17537.1	0.745752	-0.423233	0.468682
WBGene00001399	F10D2.9	fat-7	318.05	592.805	43.2942	0.0730327	-3.77531	2.89419e-05
WBGene00001400	F56E3.4b,F56E3.4a	fax-1	1.72967	2.72554	0.733799	0.269231	-1.89308	0.695226
WBGene00001401	H12I13.4	fbf-1	1297.51	1073.86	1521.17	1.41654	0.502368	0.4954
WBGene00001402	F21H12.5	fbf-2	1339.81	1376.4	1303.23	0.946839	-0.0788085	0.909469
WBGene00001403	F56H11.1a,F56H11.1b,F56H11.1c,F56H11.1d,F56H11.1e,F56H11.1f,F56H11.1g,F56H11.1h	fbl-1	449.924	474.244	425.604	0.897436	-0.156119	0.840788
WBGene00001404	K07A3.1a.2,K07A3.1a.1,K07A3.1b	fbp-1	7776.02	8434.19	7117.85	0.843929	-0.244806	0.696615
WBGene00001405	C04F12.10	fce-1	5512.09	5233.04	5791.14	1.10665	0.1462	0.828527
WBGene00001406	F48F5.5	fce-2	1227.65	1345.05	1110.24	0.825423	-0.276795	0.701158
WBGene00001410	Y54F10AM.2a,Y54F10AM.2b,Y54F10AM.2c,Y54F10AM.2d	feh-1	303.636	328.428	278.844	0.849026	-0.236119	0.772775
WBGene00001411	F35D6.1a,F35D6.1b	fem-1	3264.94	2979.02	3550.86	1.19196	0.253331	0.715794
WBGene00001412	T19C3.8.1,T19C3.8.2	fem-2	6318.33	6478.61	6158.04	0.950519	-0.073212	0.905339
WBGene00001413	C01F6.4a,C01F6.4b,C01F6.4c	fem-3	11579.8	9508.05	13651.6	1.43579	0.521849	0.400623
WBGene00001414	F43G9.6a,F43G9.6b.1,F43G9.6b.2	fer-1	21.3326	17.716	24.9492	1.40828	0.493938	0.740594
WBGene00001423	T01C3.7.1,T01C3.7.2	fib-1	14442.1	16049.3	12834.9	0.799714	-0.322444	0.590756
WBGene00001424	F41G3.4	fis-1	5.5035	9.53939	1.4676	0.153846	-2.70044	0.202233
WBGene00001425	F13B9.8a,F13B9.8b	fis-2	2613.16	2906.79	2319.54	0.797973	-0.325588	0.635555
WBGene00001426	F36H1.1a.1,F36H1.1a.2,F36H1.1a.3,F36H1.1b	fkb-1	3936.05	4036.53	3835.57	0.950216	-0.0736733	0.908139
WBGene00001427	Y18D10A.19	fkb-2	15129.1	17781.4	12476.8	0.701675	-0.511124	0.394898
WBGene00001428	C05C8.3.1,C05C8.3.2	fkb-3	1055.99	1362.77	749.209	0.549769	-0.863102	0.243351
WBGene00001429	ZC455.10	fkb-4	65.9371	98.1195	33.7548	0.344017	-1.53945	0.137567
WBGene00001430	C50F2.6a.1,C50F2.6a.2,C50F2.6b	fkb-5	729.868	1008.45	451.287	0.447505	-1.16002	0.128724
WBGene00001431	F31D4.3.1,F31D4.3.2	fkb-6	9644.48	8810.31	10478.7	1.18936	0.250189	0.69376
WBGene00001432	B0511.1	fkb-7	276.223	411.557	140.889	0.342333	-1.54653	0.0674667
WBGene00001433	Y18D10A.25	fkb-8	548.148	591.442	504.854	0.853598	-0.228371	0.765342
WBGene00001434	T14G12.4a,T14G12.4b.1,T14G12.4b.2	fkh-2	57.2888	74.9524	39.6252	0.528671	-0.919557	0.383767
WBGene00001435	C29F7.4b,C29F7.4a	fkh-3	335.189	376.125	294.254	0.78233	-0.354151	0.661778
WBGene00001436	C29F7.5	fkh-4	267.47	305.261	229.679	0.752404	-0.410421	0.622021
WBGene00001437	F26A1.2	fkh-5	68.5578	96.7567	40.359	0.417118	-1.26147	0.218424
WBGene00001438	B0286.5	fkh-6	81.7662	77.6779	85.8545	1.10526	0.14439	0.904664
WBGene00001439	F26D12.1a,F26D12.1g,F26D12.1j,F26D12.1k,F26D12.1b.1,F26D12.1h.1,F26D12.1l.1,F26D12.1m.1,F26D12.1b.2,F26D12.1h.2,F26D12.1l.2,F26D12.1m.2,F26D12.1e,F26D12.1i,F26D12.1n,F26D12.1o,F26D12.1c,F26D12.1f,F26D12.1p,F26D12.1d	fkh-7	1414.19	1369.58	1458.79	1.06514	0.0910375	0.906539
WBGene00001440	F40H3.4b.2,F40H3.4a.2,F40H3.4a.1,F40H3.4b.1	fkh-8	633.321	446.989	819.654	1.83372	0.874777	0.258353
WBGene00001441	K03C7.2a,K03C7.2b,K03C7.2c.1,K03C7.2c.2	fkh-9	888.998	877.624	900.372	1.02592	0.0369179	0.968033
WBGene00001442	C25A1.2.1,C25A1.2.2	fkh-10	57.1839	68.1385	46.2294	0.678462	-0.559661	0.599557
WBGene00001443	B0523.5	fli-1	2783.2	1519.49	4046.9	2.66333	1.41323	0.0437472
WBGene00001444	F23B2.5a,F23B2.5b,F23B2.5c	flp-1	4106.18	3943.86	4268.51	1.08232	0.114126	0.870312
WBGene00001445	W07E11.3b,W07E11.3a	flp-2	199.122	174.435	223.809	1.28305	0.359581	0.689013
WBGene00001446	W07E11.2	flp-3	930.772	716.817	1144.73	1.59696	0.675327	0.369162
WBGene00001447	C18D1.3	flp-4	225.067	167.621	282.513	1.68543	0.753115	0.385224
WBGene00001448	C03G5.7.1,C03G5.7.2	flp-5	627.818	656.855	598.78	0.911586	-0.133549	0.858476
WBGene00001449	F07D3.2	flp-6	12121.5	11661.2	12581.7	1.07894	0.10961	0.863129
WBGene00001450	F49E10.3	flp-7	329.581	312.074	347.087	1.11219	0.153408	0.860787
WBGene00001451	F31F6.4a,F31F6.4b.1,F31F6.4b.2	flp-8	294.516	327.065	261.966	0.800962	-0.320195	0.696827
WBGene00001452	C36H8.3	flp-9	1483.79	1400.93	1566.66	1.1183	0.161311	0.829504
WBGene00001453	T06C10.4	flp-10	1213.18	1139.28	1287.08	1.12974	0.175989	0.81635
WBGene00001454	K02G10.4c,K02G10.4a,K02G10.4b	flp-11	525.296	546.471	504.12	0.922501	-0.116377	0.878329
WBGene00001455	C05E11.8a,C05E11.8b	flp-12	478.699	556.01	401.388	0.721908	-0.470113	0.547113
WBGene00001456	F33D4.3	flp-13	295.459	302.535	288.383	0.953222	-0.0691152	0.932503
WBGene00001457	Y37D8A.15.1,Y37D8A.15.2	flp-14	5343.58	5636.42	5050.74	0.896091	-0.158283	0.804996
WBGene00001458	ZK525.1	flp-15	310.712	316.163	305.261	0.965517	-0.0506261	0.949918
WBGene00001459	F15D4.8	flp-16	942.88	859.908	1025.85	1.19298	0.254568	0.738645
WBGene00001460	C52D10.11	flp-17	936.223	956.665	915.782	0.957265	-0.0630098	0.928751
WBGene00001461	Y48D7A.2.2,Y48D7A.2.1	flp-18	1091.58	1076.59	1106.57	1.02785	0.0396271	0.964169
WBGene00001462	M79.4	flp-19	690.925	685.473	696.376	1.0159	0.0227649	0.984193
WBGene00001463	E01H11.3	flp-20	164.057	189.425	138.688	0.732153	-0.449783	0.613207
WBGene00001464	C26F1.10	flp-21	224.857	211.229	238.485	1.12903	0.175087	0.849106
WBGene00001465	F02D10.5.1,F02D10.5.2	flr-1	138.898	118.561	159.234	1.34306	0.425523	0.652551
WBGene00001466	F58H1.4	flr-2	83.6007	87.2173	79.9841	0.917067	-0.1249	0.907078
WBGene00001468	F09B12.6	flr-4	34.3837	31.3437	37.4238	1.19398	0.255779	0.858914
WBGene00001470	ZK783.4	baz-2	700.254	729.082	671.426	0.92092	-0.118852	0.872329
WBGene00001475	F15B9.7a,F15B9.7b,F15B9.7c	fmi-1	166.782	175.797	157.767	0.897436	-0.156119	0.861952
WBGene00001476	K08C7.2.1,K08C7.2.2,K08C7.2.3,K08C7.2.4	fmo-1	186.071	227.583	144.558	0.635191	-0.654737	0.453982
WBGene00001477	K08C7.5	fmo-2	67.0378	117.198	16.8774	0.144007	-2.79579	0.00955304
WBGene00001478	Y39A1A.19a,Y39A1A.19b.1,Y39A1A.19b.2	fmo-3	740.823	1047.97	433.675	0.413824	-1.27291	0.095976
WBGene00001479	F53F4.5a,F53F4.5b	fmo-4	1882.14	1966.48	1797.81	0.914228	-0.129374	0.851212
WBGene00001480	H24K24.5a,H24K24.5b	fmo-5	565.34	478.332	652.348	1.3638	0.447628	0.569084
WBGene00001481	Y54E10A.4b,Y54E10A.4c,Y54E10A.4a,Y54E10A.4d	fog-1	4397.19	3045.79	5748.58	1.88739	0.91639	0.172821
WBGene00001482	Y113G7B.5a,Y113G7B.5b	fog-2	2165.97	1693.92	2638.01	1.55734	0.639081	0.368365
WBGene00001483	C03C11.2	fog-3	97.1236	88.5801	105.667	1.1929	0.254472	0.80848
WBGene00001484	T07D1.4a,T07D1.4b,T07D1.4d	fox-1	512.349	644.59	380.108	0.589689	-0.761973	0.328605
WBGene00001485	Y113G7A.8a,Y113G7A.8b	fre-1	2130.95	1965.11	2296.79	1.16878	0.225007	0.755257
WBGene00001486	F59G1.7	frh-1	1777.79	1903.79	1651.78	0.867628	-0.204851	0.769882
WBGene00001487	T04B2.2c,T04B2.2b,T04B2.2a	frk-1	24.7919	23.1671	26.4168	1.14027	0.189377	0.923806
WBGene00001488	ZK270.2a,ZK270.2b.2,ZK270.2d,ZK270.2e,ZK270.2b.1	frm-1	7115.71	5598.26	8633.15	1.54211	0.624908	0.333496
WBGene00001489	T04C9.6a.1,T04C9.6a.2,T04C9.6a.3,T04C9.6b	frm-2	1879.57	1642.14	2117.01	1.28918	0.366453	0.611506
WBGene00001490	H05G16.1b,H05G16.1a,H05G16.1c	frm-3	53.777	70.8641	36.69	0.517751	-0.949668	0.373816
WBGene00001491	C24A11.8a,C24A11.8b,C24A11.8c	frm-4	5330.27	3607.25	7053.28	1.9553	0.967394	0.143953
WBGene00001492	Y38C1AB.8a,Y38C1AB.8b	frm-5.1	486.09	545.108	427.071	0.783462	-0.352066	0.650711
WBGene00001493	C51F7.1	frm-7	1546.53	1057.51	2035.56	1.92486	0.944754	0.193665
WBGene00001494	H09G03.2a,H09G03.2b,H09G03.2c	frm-8	268.151	220.769	315.534	1.42925	0.515258	0.545652
WBGene00001495	F31B12.3a,F31B12.3b,F31B12.3c,F31B12.3g,F31B12.3h,F31B12.3i,F31B12.3j,F31B12.3f,F31B12.3e,F31B12.3d	frm-9	78.5689	94.0311	63.1067	0.671126	-0.575344	0.565968
WBGene00001496	F25H9.5a.1,F25H9.5a.2,F25H9.5a.3,F25H9.5b	frm-10	5104.62	3883.9	6325.35	1.62861	0.703641	0.289199
WBGene00001497	T08B2.9a.1,T08B2.9a.2,T08B2.9b.1,T08B2.9b.2	fars-1	9610.41	9009.27	10211.6	1.13345	0.180719	0.777515
WBGene00001498	F22B5.9	fars-3	2810.24	2380.76	3239.72	1.36079	0.444449	0.524544
WBGene00001499	C26E6.5	fsn-1	5903.36	5057.24	6749.49	1.33462	0.416427	0.526771
WBGene00001500	C54F6.14.1,C54F6.14.2	ftn-1	18423.1	12859.1	23987.2	1.86538	0.899473	0.131784
WBGene00001501	D1037.3.2,D1037.3.1	ftn-2	37354.9	31553.6	43156.2	1.36771	0.451764	0.417926
WBGene00001502	F52D10.3a.1,F52D10.3a.3,F52D10.3c,F52D10.3a.2,F52D10.3b	ftt-2	20067.2	22571.6	17562.8	0.778092	-0.361987	0.535463
WBGene00001503	H14A12.2a,H14A12.2b.1,H14A12.2b.2,H14A12.2b.3,H14A12.2b.4,H14A12.2b.5,H14A12.2b.6	fum-1	8274.11	8705.38	7842.85	0.90092	-0.150529	0.807743
WBGene00001505	K08F8.3.1,K08F8.3.2	fut-1	363.231	410.194	316.268	0.77102	-0.37516	0.640124
WBGene00001506	EGAP9.2	fut-2	69.973	79.0407	60.9053	0.770557	-0.376026	0.717001
WBGene00001507	K12H6.3	fut-4	130.249	143.091	117.408	0.820513	-0.285402	0.758276
WBGene00001508	C10F3.6.2,C10F3.6.1	fut-8	254.366	254.838	253.895	0.996298	-0.00535103	0.99516
WBGene00001509	ZK1248.14	fzo-1	3038.35	2345.33	3731.37	1.59098	0.669916	0.333159
WBGene00001510	ZK1307.6	fzr-1	1875.54	1680.3	2070.78	1.23239	0.30146	0.67711
WBGene00001511	ZK177.6	fzy-1	7360.53	6673.49	8047.58	1.2059	0.270114	0.677437
WBGene00001512	ZC482.1	gab-1	15.1477	16.3532	13.9422	0.852564	-0.23012	0.916922
WBGene00001513	T05H4.14	gad-1	10362.8	8334.7	12390.9	1.48667	0.572083	0.361113
WBGene00001514	C05D2.5	xnd-1	6787.96	5171.71	8404.2	1.62503	0.700469	0.280114
WBGene00001515	T24C12.2	gap-1	27.5699	27.2554	27.8844	1.02308	0.0329146	1
WBGene00001516	ZK899.8a,ZK899.8k,ZK899.8b,ZK899.8c,ZK899.8d,ZK899.8e,ZK899.8i.1,ZK899.8h,ZK899.8f,ZK899.8l,ZK899.8i.2,ZK899.8g,ZK899.8j	gap-2	1226.13	1384.57	1067.68	0.771124	-0.374966	0.604718
WBGene00001517	C15B12.5a,C15B12.5b,C15B12.5c	gar-1	24.5823	19.0788	30.0858	1.57692	0.657112	0.628401
WBGene00001518	F47D12.1a,F47D12.1b,F47D12.1c,F47D12.1d,F47D12.1e	gar-2	124.851	73.5896	176.112	2.39316	1.25892	0.182365
WBGene00001519	Y40H4A.1a.2,Y40H4A.1b,Y40H4A.1a.1	gar-3	87.0076	84.4918	89.5235	1.05955	0.0834562	0.952876
WBGene00001520	K09A9.5	gas-1	6264.6	7303.09	5226.12	0.715604	-0.482766	0.454187
WBGene00001522	D2089.5	gbh-1	929.986	1156.99	702.98	0.607593	-0.718824	0.333915
WBGene00001523	M05D6.7	gbh-2	609.787	572.364	647.211	1.13077	0.177305	0.825228
WBGene00001526	T19A5.2a,T19A5.2f,T19A5.2b,T19A5.2c,T19A5.2d,T19A5.2g,T19A5.2e,T19A5.2h	gck-1	1482.38	1227.86	1736.9	1.41458	0.500376	0.493303
WBGene00001527	F37B12.2	gcs-1	3545.72	2499.32	4592.12	1.83735	0.877623	0.199339
WBGene00001530	R134.1	gcy-3	2.2014	0	4.4028	Inf	Inf	0.335198
WBGene00001531	ZK970.5	gcy-4	15.8291	17.716	13.9422	0.786982	-0.345597	0.842317
WBGene00001532	ZK970.6	gcy-5	3.40693	6.81385	0	0	#NAME?	0.0939467
WBGene00001533	B0024.6a,B0024.6b	gcy-6	6.02764	5.45108	6.60419	1.21154	0.27684	1
WBGene00001534	F52E1.4a,F52E1.4b	gcy-7	15.5146	16.3532	14.676	0.897436	-0.156119	0.960898
WBGene00001535	C49H3.1	gcy-8	26.4692	27.2554	25.683	0.942308	-0.0857299	0.976752
WBGene00001536	ZK455.2	gcy-9	8.49111	8.17662	8.80559	1.07692	0.106915	1
WBGene00001537	C30G4.3	gcy-11	136.958	130.826	143.091	1.09375	0.129283	0.902849
WBGene00001538	F08B1.2a,F08B1.2b	gcy-12	773.32	660.944	885.696	1.34005	0.422284	0.581546
WBGene00001539	F23H12.6	gcy-13	5.34625	4.08831	6.60419	1.61538	0.691878	0.838338
WBGene00001540	ZC412.2	gcy-14	5.81798	10.9022	0.733799	0.0673077	-3.89308	0.0862569
WBGene00001541	ZC239.7	gcy-15	22.6954	20.4416	24.9492	1.22051	0.287487	0.865157
WBGene00001542	W03F11.2a,W03F11.2b	gcy-17	1.8345	0	3.669	Inf	Inf	0.407438
WBGene00001543	ZK896.8	gcy-18	63.7881	49.0597	78.5165	1.60043	0.678457	0.526448
WBGene00001544	C17F4.6	gcy-19	152.525	155.356	149.695	0.963563	-0.0535495	0.955572
WBGene00001546	F22E5.3	gcy-21	156.561	193.513	119.609	0.618093	-0.694104	0.438469
WBGene00001547	T03D8.5a,T03D8.5b,T03D8.5c	gcy-22	17.9781	19.0788	16.8774	0.884615	-0.176878	0.9377
WBGene00001548	T26C12.4	gcy-23	58.4943	34.0693	82.9193	2.43385	1.28324	0.233508
WBGene00001549	Y105C5B.2a,Y105C5B.2b	gcy-25	3.93107	2.72554	5.1366	1.88462	0.91427	0.815506
WBGene00001550	C06A12.4a,C06A12.4b	gcy-27	0.3669	0	0.733799	Inf	Inf	1
WBGene00001551	T07D1.1a,T07D1.1b,T07D1.1c,T07D1.1d	gcy-31	28.6182	9.53939	47.697	5	2.32193	0.0722916
WBGene00001552	C06B3.8	gcy-32	16.4057	21.8043	11.007	0.504808	-0.986194	0.484146
WBGene00001553	F57F5.2a,F57F5.2b,F57F5.2c	gcy-33	36.0086	27.2554	44.7618	1.64231	0.715724	0.554778
WBGene00001554	M04G12.3	gcy-34	10.7449	16.3532	5.1366	0.314103	-1.67069	0.291597
WBGene00001555	T04D3.4a,T04D3.4b,T04D3.4c.1,T04D3.4c.2	gcy-35	34.6458	34.0693	35.2224	1.03385	0.0480215	1
WBGene00001556	C46E1.2	gcy-36	9.95871	8.17662	11.7408	1.4359	0.521953	0.815644
WBGene00001557	C54E4.3	gcy-37	45.8625	57.2364	34.4886	0.602564	-0.730813	0.508639
WBGene00001558	Y57G11C.10a.1,Y57G11C.10a.2,Y57G11C.10b,Y57G11C.10c.1,Y57G11C.10c.2	gdi-1	12319.7	13472.3	11167	0.82888	-0.270765	0.654986
WBGene00001559	F45H7.2a,F45H7.2b,F45H7.2d.1,F45H7.2d.2,F45H7.2c	gei-1	366.9	257.564	476.236	1.849	0.886747	0.277509
WBGene00001560	T22H6.6c,T22H6.6a,T22H6.6b	gei-3	494.057	452.44	535.674	1.18397	0.243628	0.763514
WBGene00001561	W07B3.2c.1,W07B3.2c.2,W07B3.2c.3,W07B3.2a.1,W07B3.2a.2,W07B3.2b.1,W07B3.2b.2,W07B3.2b.3,W07B3.2d.1,W07B3.2d.2,W07B3.2d.3,W07B3.2f.1,W07B3.2f.2,W07B3.2e.1,W07B3.2e.2	gei-4	4963.52	3851.19	6075.86	1.57766	0.657785	0.322948
WBGene00001562	B0513.1a,B0513.1c,B0513.1b	lin-66	2121.52	2172.26	2070.78	0.953286	-0.0690184	0.91753
WBGene00001563	C05C8.4	gei-6	2223.15	1351.87	3094.43	2.289	1.19472	0.0927133
WBGene00001564	C05E4.9a.2,C05E4.9a.1,C05E4.9b	icl-1	23884.5	28521.4	19247.6	0.674846	-0.56737	0.326373
WBGene00001565	C14B9.6a.3,C14B9.6c.3,C14B9.6a.1,C14B9.6a.2,C14B9.6c.1,C14B9.6c.2	gei-8	691.134	536.931	845.337	1.57439	0.654788	0.394588
WBGene00001566	C28C12.9.1,C28C12.9.2	acdh-13	4185.38	4183.7	4187.06	1.0008	0.0011563	1
WBGene00001568	F32H2.1a,F32H2.1b	snpc-4	2732.3	1802.95	3661.66	2.03093	1.02214	0.143414
WBGene00001569	F52D2.4	meg-3	2448.53	2188.61	2708.45	1.23752	0.307455	0.66481
WBGene00001570	F58A4.11	gei-13	95.1318	140.365	49.8984	0.355489	-1.49212	0.126172
WBGene00001571	K01C8.5.1,K01C8.5.2	gei-14	2092.22	1245.57	2938.87	2.35945	1.23845	0.082845
WBGene00001572	M03A8.4	gei-15	745.226	780.867	709.584	0.908713	-0.138104	0.851611
WBGene00001574	W10D5.3c.2,W10D5.3a.1,W10D5.3a.2,W10D5.3a.3,W10D5.3a.4,W10D5.3c.1,W10D5.3c.3,W10D5.3d,W10D5.3e.1,W10D5.3e.2,W10D5.3e.3,W10D5.3e.4,W10D5.3f.1,W10D5.3f.2,W10D5.3f.3,W10D5.3f.4,W10D5.3g.1,W10D5.3g.2,W10D5.3b	gei-17	10993.7	7147.73	14839.6	2.07613	1.0539	0.0912789
WBGene00001575	Y37A1B.15	gei-18	16.4581	20.4416	12.4746	0.610256	-0.712513	0.62405
WBGene00001577	T12A7.1.1,T12A7.1.2	gem-4	522.046	459.254	584.838	1.27345	0.348746	0.661412
WBGene00001578	R12A1.4	ges-1	897.594	1016.63	778.561	0.765828	-0.384908	0.602937
WBGene00001579	F56A11.1.1,F56A11.1.2	gex-2	1434.05	1358.68	1509.43	1.11095	0.151792	0.840212
WBGene00001580	F28D1.10.1,F28D1.10.2	gex-3	5060.33	4186.43	5934.24	1.41749	0.503342	0.449311
WBGene00001581	F57F4.3	gfi-1	1128.16	1298.72	957.608	0.737348	-0.439583	0.546952
WBGene00001582	K02A11.1a.1,K02A11.1b.1,K02A11.1a.2,K02A11.1b.2,K02A11.1a.3,K02A11.1b.3	gfi-2	8158.85	5482.42	10835.3	1.97637	0.982851	0.124238
WBGene00001583	M163.4	gfi-3	707.121	703.189	711.052	1.01118	0.0160408	0.991174
WBGene00001584	F45E4.10a.2,F45E4.10b.2,F45E4.10a.1,F45E4.10b.1	nrde-4	4921.64	3461.44	6381.85	1.8437	0.882605	0.185116
WBGene00001585	M04B2.3	gfl-1	2939.18	2319.44	3558.93	1.53439	0.617669	0.373635
WBGene00001586	C09G5.1	ggr-1	27.9892	25.8926	30.0858	1.16194	0.21654	0.898206
WBGene00001587	C45B2.4a.1,C45B2.4b.1,C45B2.4a.2,C45B2.4b.2	ggr-2	15.8815	16.3532	15.4098	0.942308	-0.0857299	1
WBGene00001588	F09C12.1	ggr-3	32.8637	32.7065	33.021	1.00962	0.0138058	1
WBGene00001589	H04J21.3a,H04J21.3b,H04J21.3c	gip-1	2095.15	1856.09	2334.22	1.2576	0.330669	0.644691
WBGene00001590	C45G3.3	C45G3.3	2516.83	1891.53	3142.13	1.66116	0.732192	0.297187
WBGene00001591	F11A5.10.1,F11A5.10.2	glc-1	837.003	960.753	713.253	0.74239	-0.429752	0.563832
WBGene00001592	F25F8.2	glc-2	135.963	128.1	143.825	1.12275	0.167036	0.87009
WBGene00001593	ZC317.3	glc-3	9.17249	9.53939	8.80559	0.923077	-0.115477	1
WBGene00001594	C27H5.8	glc-4	78.4641	68.1385	88.7897	1.30308	0.381922	0.718907
WBGene00001595	T23G11.3.1,T23G11.3.2	gld-1	15661.9	14145.6	17178.2	1.21439	0.280234	0.645188
WBGene00001596	ZC308.1a,ZC308.1e,ZC308.1c,ZC308.1d,ZC308.1f,ZC308.1b	gld-2	3524.28	2284	4764.56	2.08606	1.06078	0.121446
WBGene00001597	T07F8.3a,T07F8.3b	gld-3	9854.14	6822.03	12886.3	1.88892	0.91756	0.144727
WBGene00001598	T21G5.3	glh-1	16577.4	14077.4	19077.3	1.35517	0.438476	0.467113
WBGene00001599	C55B7.1	glh-2	6134.98	5617.34	6652.63	1.1843	0.244037	0.71181
WBGene00001600	B0414.6	glh-3	4341.79	2826.39	5857.19	2.07232	1.05125	0.118582
WBGene00001601	T12F5.3.1,T12F5.3.2	glh-4	8291.57	7536.12	9047.01	1.20049	0.26362	0.681859
WBGene00001602	C45B2.5	gln-1	1199.34	1050.7	1347.99	1.28295	0.359464	0.629089
WBGene00001603	K03H1.1	gln-2	27.4651	39.5203	15.4098	0.38992	-1.35875	0.265238
WBGene00001604	Y105C5B.28a,Y105C5B.28b,Y105C5B.28c.1,Y105C5B.28c.2,Y105C5B.28c.3	gln-3	6769.56	8778.97	4760.16	0.542223	-0.883042	0.172077
WBGene00001605	T25C8.3	gln-4	9.59181	8.17662	11.007	1.34615	0.428843	0.8693
WBGene00001606	F26D10.10	gln-5	27203.6	21238.8	33168.5	1.56169	0.643112	0.263566
WBGene00001607	C28D4.3.1,C28D4.3.2	gln-6	26425.9	21522.2	31329.6	1.45568	0.541697	0.347902
WBGene00001608	R07B1.8	R07B1.8	7.07592	6.81385	7.33799	1.07692	0.106915	1
WBGene00001609	F02A9.6	glp-1	8092.97	4753.34	11432.6	2.40517	1.26614	0.048488
WBGene00001612	C06E1.4	glr-1	21.8567	23.1671	20.5464	0.886878	-0.173193	0.927634
WBGene00001613	B0280.12a,B0280.12b	glr-2	48.3783	20.4416	76.3151	3.73333	1.90046	0.0932073
WBGene00001614	K10D3.1	glr-3	7.23317	12.2649	2.2014	0.179487	-2.47805	0.184324
WBGene00001615	C06A8.9a,C06A8.9b	glr-4	102.627	98.1195	107.135	1.09188	0.126815	0.912478
WBGene00001616	ZC196.7	glr-5	137.954	95.3939	180.515	1.89231	0.920147	0.321798
WBGene00001617	F41B4.4a,F41B4.4b	glr-6	38.6817	34.0693	43.2942	1.27077	0.345702	0.788675
WBGene00001618	C43H6.9a,C43H6.9b,C43H6.9c	glr-7	19.6553	13.6277	25.683	1.88462	0.91427	0.517093
WBGene00001619	F22A3.3	glr-8	9.06766	12.2649	5.8704	0.478632	-1.06301	0.543519
WBGene00001620	C12D12.2a,C12D12.2b	glt-1	3233.64	3926.14	2541.15	0.647238	-0.627632	0.357387
WBGene00001621	K08F4.4	glt-3	265.635	267.103	264.168	0.989011	-0.0159415	0.98475
WBGene00001622	T22E5.2	glt-4	144.192	143.091	145.292	1.01538	0.0220263	0.99667
WBGene00001623	Y53C12A.2	glt-5	270.615	109.022	432.208	3.96442	1.98711	0.0210228
WBGene00001624	R05G6.6	glt-6	169.088	220.769	117.408	0.531814	-0.911007	0.305032
WBGene00001625	W03G1.1	glt-7	18.345	19.0788	17.6112	0.923077	-0.115477	0.975824
WBGene00001626	F44F4.6	gly-1	3.14485	4.08831	2.2014	0.538462	-0.893085	0.832751
WBGene00001627	C55B7.2	gly-2	345.672	342.055	349.289	1.02115	0.0301894	0.980725
WBGene00001628	ZK688.8	gly-3	4353.58	4198.7	4508.46	1.07378	0.102695	0.883158
WBGene00001629	Y116F11B.12a.1,Y116F11B.12b.2,Y116F11B.12b.3,Y116F11B.12a.2,Y116F11B.12b.1,Y116F11B.12c.1,Y116F11B.12c.2	gly-4	1905.68	2003.27	1808.08	0.902564	-0.147899	0.830704
WBGene00001630	Y39E4B.12a.1,Y39E4B.12b.1,Y39E4B.12c.1,Y39E4B.12a.2,Y39E4B.12b.2,Y39E4B.12c.2,Y39E4B.12a.3,Y39E4B.12b.3,Y39E4B.12c.3	gly-5	4045.23	3716.27	4374.18	1.17703	0.235155	0.731225
WBGene00001631	H38K22.5a.1,H38K22.5a.2,H38K22.5d,H38K22.5b.1,H38K22.5b.2,H38K22.5c.2,H38K22.5c.1	gly-6	857.864	895.34	820.388	0.916286	-0.12613	0.862509
WBGene00001632	Y46H3A.6a,Y46H3A.6b,Y46H3A.6c	gly-7	3870.22	3411.01	4329.42	1.26925	0.343972	0.614372
WBGene00001633	Y66A7A.6.1,Y66A7A.6.2	gly-8	1366.86	1770.24	963.479	0.544265	-0.877619	0.227951
WBGene00001635	Y45F10D.3a,Y45F10D.3b,Y45F10D.3c	gly-10	3520.14	2506.13	4534.15	1.80922	0.855367	0.211203
WBGene00001636	Y75B8A.9a,Y75B8A.9b	gly-11	461.56	343.418	579.702	1.68803	0.755344	0.343334
WBGene00001637	F48E3.1a.1,F48E3.1a.2,F48E3.1b	gly-12	76.8393	100.845	52.8336	0.523909	-0.932613	0.352256
WBGene00001638	B0416.6	gly-13	873.955	849.006	898.904	1.05877	0.0823929	0.919609
WBGene00001639	M01F1.1	gly-14	647.211	410.194	884.228	2.15564	1.10811	0.151951
WBGene00001640	C54C8.11a,C54C8.11b	gly-15	1.41518	1.36277	1.4676	1.07692	0.106915	1
WBGene00001641	T15D6.2	gly-16	0.681385	1.36277	0	0	#NAME?	0.72666
WBGene00001643	F22D6.11	gly-18	51.366	47.697	55.035	1.15385	0.206451	0.873974
WBGene00001644	F22D6.12.1,F22D6.12.2	gly-19	223.599	234.396	212.802	0.907871	-0.13944	0.870387
WBGene00001645	C03E10.4	gly-20	23137.6	19265.5	27009.7	1.40197	0.487459	0.404497
WBGene00001646	B0024.12	gna-1	784.484	799.946	769.022	0.961342	-0.0568785	0.936339
WBGene00001647	T23G11.2	gna-2	9224.7	6922.87	11526.5	1.66499	0.735514	0.244688
WBGene00001648	C26C6.2	goa-1	9062.16	7781.42	10342.9	1.32918	0.410536	0.517856
WBGene00001649	H13N06.3a,H13N06.3b	gob-1	1807.51	1779.78	1835.23	1.03116	0.0442654	0.956849
WBGene00001650	F25H8.3a,F25H8.3b,F25H8.3c	gon-1	84.5442	81.7662	87.3221	1.06795	0.0948424	0.944208
WBGene00001651	T01H8.5a,T01H8.5c,T01H8.5d,T01H8.5e,T01H8.5b	gon-2	441.013	372.036	509.991	1.37081	0.455027	0.572275
WBGene00001653	K04D7.5a,K04D7.5b	gon-4	4588.5	2841.38	6335.62	2.22977	1.1569	0.0848026
WBGene00001660	C34E10.3	gop-1	1719.71	1515.4	1924.02	1.26965	0.344426	0.635507
WBGene00001661	C34E10.2	gop-2	6030.99	5821.75	6240.23	1.07188	0.100145	0.882819
WBGene00001662	C34E10.1.1,C34E10.1.2	gop-3	3594.83	3502.32	3687.34	1.05283	0.0742704	0.918369
WBGene00001663	T19C4.6a,T19C4.6b	gpa-1	37.3189	21.8043	52.8336	2.42308	1.27684	0.278997
WBGene00001664	F38E1.5	gpa-2	55.0874	27.2554	82.9193	3.04231	1.60517	0.142607
WBGene00001665	E02C12.5b,E02C12.5a	gpa-3	32.0251	35.432	28.6182	0.807692	-0.308122	0.812335
WBGene00001666	T07A9.7	gpa-4	119.924	115.835	124.012	1.07059	0.0984037	0.932843
WBGene00001667	F53B1.7	gpa-5	13.2084	9.53939	16.8774	1.76923	0.823122	0.620007
WBGene00001668	F48C11.1	gpa-6	24.9492	28.6182	21.2802	0.74359	-0.427421	0.751056
WBGene00001669	R10H10.5	gpa-7	141.466	147.179	135.753	0.922365	-0.116591	0.900915
WBGene00001670	F56H9.3	gpa-8	6.97109	9.53939	4.4028	0.461538	-1.11548	0.571161
WBGene00001671	F56H9.4b,F56H9.4a	gpa-9	93.6643	92.6684	94.6601	1.02149	0.0306796	0.995262
WBGene00001672	C55H1.2	gpa-10	51.0515	27.2554	74.8475	2.74615	1.45741	0.188318
WBGene00001673	C16A11.1b,C16A11.1a	gpa-11	20.6512	16.3532	24.9492	1.52564	0.609416	0.675356
WBGene00001674	F18G5.3	gpa-12	341.846	374.762	308.93	0.824336	-0.278696	0.729697
WBGene00001675	F18E2.5a,F18E2.5b	gpa-13	40.8307	35.432	46.2294	1.30473	0.383755	0.758534
WBGene00001676	B0207.3b,B0207.3a	gpa-14	96.3898	59.9619	132.818	2.21503	1.14733	0.243485
WBGene00001677	M04C7.1	gpa-15	64.0502	42.2459	85.8545	2.03226	1.02308	0.33399
WBGene00001678	Y95B8A.5a,Y95B8A.5b,Y95B8A.5c	gpa-16	2272.42	1320.52	3224.31	2.44169	1.28788	0.0698153
WBGene00001679	F13D12.7a.1,F13D12.7a.2,F13D12.7a.3,F13D12.7b	gpb-1	5778.93	5621.43	5936.44	1.05604	0.0786608	0.909336
WBGene00001680	F52A8.2a,F52A8.2b	gpb-2	561.723	553.285	570.162	1.0305	0.0433501	0.963881
WBGene00001681	K02A4.2.3,K02A4.2.2,K02A4.2.1	gpc-1	41.25	53.148	29.352	0.552268	-0.856559	0.446563
WBGene00001682	F08B6.2	gpc-2	3664.96	3920.69	3409.23	0.869549	-0.201661	0.761307
WBGene00001683	T09F3.3.1,T09F3.3.2	gpd-1	17188.7	17796.4	16580.9	0.931701	-0.102062	0.859658
WBGene00001684	K10B3.8.1,K10B3.8.2	gpd-2	6543.45	7875.45	5211.44	0.661733	-0.595679	0.355379
WBGene00001685	K10B3.7.1,K10B3.7.2	gpd-3	11359.6	13019.9	9699.36	0.744964	-0.424758	0.488827
WBGene00001686	F33H1.2.1,F33H1.2.2	gpd-4	9291.21	9934.6	8647.83	0.870476	-0.200124	0.74557
WBGene00001687	F59D12.4	gpn-1	66.7233	68.1385	65.3081	0.958462	-0.0612076	0.96445
WBGene00001688	F22B7.13	gpr-1	2018.26	1556.28	2480.24	1.5937	0.672376	0.346254
WBGene00001689	C38C10.4	gpr-2	2711.13	2134.1	3288.16	1.54077	0.623652	0.372048
WBGene00001690	R08B4.1a.1,R08B4.1a.2,R08B4.1b.1,R08B4.1b.2	grd-1	18.1877	23.1671	13.2084	0.570136	-0.810623	0.55873
WBGene00001691	F46B3.5	grd-2	5.03177	2.72554	7.33799	2.69231	1.42884	0.576156
WBGene00001692	W05E7.1	grd-3	1339.34	2476.15	202.529	0.0817916	-3.6119	5.29528e-06
WBGene00001693	T01B10.1	grd-4	381.314	598.256	164.371	0.27475	-1.86381	0.0235907
WBGene00001694	F41E6.2	grd-5	4547.04	8097.58	996.5	0.123061	-3.02255	2.04379e-05
WBGene00001695	T18H9.1	grd-6	34.2789	53.148	15.4098	0.289941	-1.78617	0.127548
WBGene00001696	F46H5.6	grd-7	24.2154	9.53939	38.8914	4.07692	2.02748	0.126943
WBGene00001697	C37C3.4	grd-8	1.04828	1.36277	0.733799	0.538462	-0.893085	1
WBGene00001698	C04E6.6	grd-9	5.29384	5.45108	5.1366	0.942308	-0.0857299	1
WBGene00001699	F09D12.1	grd-10	82.1855	152.63	11.7408	0.0769231	-3.70044	0.000692276
WBGene00001700	K02E2.2	grd-11	16.9298	17.716	16.1436	0.911243	-0.134093	0.968874
WBGene00001701	F02D8.2	grd-12	9.69663	14.9905	4.4028	0.293706	-1.76755	0.282013
WBGene00001702	W05E7.3	grd-13	42.8224	79.0407	6.60419	0.0835544	-3.58114	0.00329753
WBGene00001703	T01B10.2.1,T01B10.2.2	grd-14	137.011	224.857	49.1646	0.218648	-2.19332	0.0199842
WBGene00001704	Y87G2A.15	grd-15	12.2649	5.45108	19.0788	3.5	1.80735	0.266453
WBGene00001705	Y69A2AL.1	grd-16	38.2624	35.432	41.0928	1.15976	0.21383	0.88274
WBGene00001706	Y102A5C.34	grd-17	14.8856	13.6277	16.1436	1.18462	0.244419	0.925803
WBGene00001707	Y48G8AR.1a,Y48G8AR.1b,Y48G8AR.1c	grh-1	124.169	148.542	99.7967	0.671842	-0.573806	0.53612
WBGene00001708	F19C6.1	grk-1	692.969	660.944	724.994	1.09691	0.133441	0.868359
WBGene00001709	W02B3.2	grk-2	221.188	173.072	269.304	1.55603	0.637867	0.46407
WBGene00001710	C24G6.7	grl-1	56.9743	44.9714	68.9771	1.5338	0.61711	0.575231
WBGene00001711	T16G1.8	grl-2	35.3272	6.81385	63.8405	9.36923	3.22793	0.0131454
WBGene00001712	K03B8.7	grl-3	3.82624	5.45108	2.2014	0.403846	-1.30812	0.632172
WBGene00001713	F42C5.7	grl-4	450.238	647.316	253.161	0.391093	-1.35442	0.0900878
WBGene00001714	Y47D7A.5	grl-5	78.3069	119.924	36.69	0.305944	-1.70866	0.0912099
WBGene00001715	K10C2.5	grl-6	8.59594	14.9905	2.2014	0.146853	-2.76755	0.11852
WBGene00001716	T02E9.2a,T02E9.2b	grl-7	236.545	422.459	50.6322	0.119851	-3.06068	0.000732409
WBGene00001717	ZC487.5	grl-8	16.5629	8.17662	24.9492	3.05128	1.60942	0.270922
WBGene00001718	ZC487.4	grl-9	42.8748	58.5991	27.1506	0.463327	-1.1099	0.318805
WBGene00001719	C26F1.5	grl-10	374.657	408.831	340.483	0.832821	-0.263922	0.740756
WBGene00001720	ZK512.9	grl-11	4.14073	6.81385	1.4676	0.215385	-2.21501	0.355069
WBGene00001721	F28A12.2	grl-12	6.34212	6.81385	5.8704	0.861538	-0.215013	1
WBGene00001722	F32D1.4a,F32D1.4b	grl-13	1.4676	0	2.9352	Inf	Inf	0.503919
WBGene00001723	T03D8.4a,T03D8.4b,T03D8.4c	grl-14	11.8456	6.81385	16.8774	2.47692	1.30855	0.428305
WBGene00001724	Y75B8A.20	grl-15	64.5743	114.473	14.676	0.128205	-2.96347	0.0067578
WBGene00001725	Y65B4BR.6a,Y65B4BR.6b,Y65B4BR.6c	grl-16	355.631	598.256	113.005	0.188891	-2.40438	0.00436885
WBGene00001726	C56A3.1	grl-17	30.9244	35.432	26.4168	0.745562	-0.4236	0.736495
WBGene00001727	T05C3.4	grl-18	22.1188	6.81385	37.4238	5.49231	2.45741	0.0771763
WBGene00001728	R02D3.6	grl-19	1.4676	0	2.9352	Inf	Inf	0.503919
WBGene00001729	C23H5.9	grl-20	13.9422	9.53939	18.345	1.92308	0.943416	0.553462
WBGene00001730	ZC168.5	grl-21	129.254	197.602	60.9053	0.308223	-1.69795	0.0698377
WBGene00001731	W03A5.3	grl-22	6.91868	10.9022	2.9352	0.269231	-1.89308	0.313047
WBGene00001732	E02A10.2a,E02A10.2b,E02A10.2d,E02A10.2e,E02A10.2f,E02A10.2g,E02A10.2c	grl-23	271.978	6.81385	537.141	78.8308	6.30069	9.34399e-09
WBGene00001733	F11E6.2	grl-24	0.681385	1.36277	0	0	#NAME?	0.72666
WBGene00001734	ZK643.8a,ZK643.8b	grl-25	39.9397	20.4416	59.4378	2.90769	1.53987	0.186521
WBGene00001735	K02D7.6	grl-26	10.2732	9.53939	11.007	1.15385	0.206451	0.981271
WBGene00001736	F40C5.3	grl-27	16.6153	16.3532	16.8774	1.03205	0.0455147	1
WBGene00001737	T24A6.15	grl-28	0.681385	1.36277	0	0	#NAME?	0.72666
WBGene00001738	T24A6.18	grl-29	2.04416	4.08831	0	0	#NAME?	0.222109
WBGene00001739	T24A6.3	grl-30	1.78208	1.36277	2.2014	1.61538	0.691878	1
WBGene00001740	ZC395.6	gro-1	1664.05	1455.44	1872.66	1.28666	0.363632	0.617272
WBGene00001743	K06H7.4	grp-1	4560.93	3119.38	6002.48	1.92425	0.944299	0.158941
WBGene00001744	T10F2.1a,T10F2.1b	gars-1	8148.27	8180.71	8115.82	0.992068	-0.011489	0.980874
WBGene00001745	R06A10.2a.1,R06A10.2a.2,R06A10.2b	gsa-1	228.631	246.661	210.6	0.853804	-0.228024	0.788445
WBGene00001746	Y18D10A.5	gsk-3	1367.96	1522.21	1213.7	0.797328	-0.326755	0.64902
WBGene00001747	F29F11.6a,F29F11.6b	gsp-1	10352.2	10261.7	10442.7	1.01764	0.0252305	0.972685
WBGene00001748	F56C9.1	gsp-2	27866.8	26003	29730.6	1.14335	0.19327	0.738988
WBGene00001749	R107.7.1,R107.7.2	gst-1	83080.5	76800.3	89360.6	1.16355	0.218528	0.670342
WBGene00001750	K08F4.6	gst-2	14.4663	14.9905	13.9422	0.93007	-0.104589	0.997477
WBGene00001751	K08F4.11	gst-3	76.2627	87.2173	65.3081	0.748798	-0.417351	0.681116
WBGene00001752	K08F4.7	gst-4	4370.3	6301.45	2439.15	0.387077	-1.36931	0.0430579
WBGene00001753	R03D7.6a,R03D7.6b,R03D7.6c	gst-5	360.138	500.137	220.14	0.440159	-1.1839	0.146081
WBGene00001754	F11G11.3	gst-6	988.166	512.402	1463.93	2.857	1.5145	0.0444924
WBGene00001755	F11G11.2	gst-7	6606.5	8134.38	5078.63	0.624341	-0.679594	0.29221
WBGene00001756	F11G11.1	gst-8	21.0705	24.5299	17.6112	0.717949	-0.478047	0.734015
WBGene00001757	R05F9.5	gst-9	450.815	498.774	402.856	0.807692	-0.308122	0.6938
WBGene00001758	Y45G12C.2a,Y45G12C.2b	gst-10	3876.98	4284.55	3469.4	0.809748	-0.304456	0.647459
WBGene00001759	R11G1.3	gst-11	20.7036	5.45108	35.9562	6.59615	2.72163	0.0588254
WBGene00001760	F37B1.2	gst-12	33.283	40.8831	25.683	0.628205	-0.670692	0.573108
WBGene00001761	T26C5.1	gst-13	651.719	989.371	314.066	0.31744	-1.65544	0.0336595
WBGene00001762	F37B1.3	gst-14	25.8402	34.0693	17.6112	0.516923	-0.951978	0.444449
WBGene00001763	F37B1.4	gst-15	137.797	156.719	118.876	0.758528	-0.398725	0.662861
WBGene00001764	F37B1.5	gst-16	46.7535	62.6874	30.8196	0.491639	-1.02433	0.34977
WBGene00001765	F37B1.6	gst-17	26.7837	0	53.5674	Inf	Inf	0.000405716
WBGene00001766	F37B1.7	gst-18	18.6071	2.72554	34.4886	12.6538	3.6615	0.022729
WBGene00001767	F37B1.8	gst-19	64.6268	55.8736	73.3799	1.31332	0.393219	0.722135
WBGene00001768	Y48E1B.10	gst-20	490.545	791.77	189.32	0.23911	-2.06425	0.0106026
WBGene00001769	ZK697.6a,ZK697.6b	gst-21	20.494	20.4416	20.5464	1.00513	0.00737953	1
WBGene00001770	F21H7.1	gst-22	339.539	348.869	330.21	0.946514	-0.0793036	0.920915
WBGene00001771	T28A11.11	gst-23	29.5616	42.2459	16.8774	0.399504	-1.32372	0.270041
WBGene00001772	F37B1.1	gst-24	1182.67	1407.74	957.608	0.680244	-0.555875	0.446193
WBGene00001773	F37F2.3	gst-25	6.60419	0	13.2084	Inf	Inf	0.0525178
WBGene00001774	Y53F4B.29.1,Y53F4B.29.2	gst-26	949.117	1308.26	589.975	0.450962	-1.14892	0.12528
WBGene00001775	Y53F4B.30	gst-27	808.647	1192.42	424.87	0.356308	-1.4888	0.0512445
WBGene00001776	Y53F4B.31	gst-28	199.017	291.633	106.401	0.364845	-1.45464	0.097625
WBGene00001777	Y53F4B.32	gst-29	374.395	472.881	275.909	0.583463	-0.777288	0.334271
WBGene00001778	ZK546.11	gst-30	56.1881	36.7948	75.5813	2.05413	1.03853	0.338797
WBGene00001779	Y53F4B.35	gst-31	55.8736	73.5896	38.1576	0.518519	-0.947533	0.371562
WBGene00001780	Y53F4B.37	gst-32	34.9603	44.9714	24.9492	0.554779	-0.850016	0.465797
WBGene00001781	C02A12.1	gst-33	70.3399	69.5013	71.1785	1.02413	0.0344027	0.997484
WBGene00001782	Y1H11.1	gst-34	31.9727	27.2554	36.69	1.34615	0.428843	0.745912
WBGene00001783	Y1H11.2	gst-35	74.271	72.2268	76.3151	1.0566	0.0794345	0.960044
WBGene00001784	R07B1.4	gst-36	924.168	974.381	873.955	0.896934	-0.156927	0.829331
WBGene00001785	Y32G9A.1	gst-37	17.087	4.08831	30.0858	7.35897	2.8795	0.0619902
WBGene00001786	F35E8.8	gst-38	162.327	215.318	109.336	0.50779	-0.977697	0.274099
WBGene00001787	Y53F4B.33	gst-39	586.83	720.905	452.754	0.628035	-0.671082	0.383097
WBGene00001788	F56B3.10	gst-40	37.8955	54.5108	21.2802	0.390385	-1.35703	0.234368
WBGene00001789	R13D7.7	gst-41	180.043	260.289	99.7967	0.383407	-1.38305	0.119427
WBGene00001790	D1053.1	gst-42	1056.2	1300.08	812.316	0.624819	-0.678491	0.35728
WBGene00001791	Y71F9AL.5	gst-43	897.699	680.022	1115.38	1.6402	0.713875	0.343582
WBGene00001792	F13A7.10	gst-44	109.86	110.384	109.336	0.990503	-0.0137663	0.994843
WBGene00001793	Y46G5A.31	gsy-1	9959.7	10879	9040.41	0.830997	-0.267085	0.664773
WBGene00001794	K04D7.3a,K04D7.3b.1,K04D7.3b.2	gta-1	7655.36	10684.1	4626.61	0.433036	-1.20744	0.0610639
WBGene00001795	C05C12.3	gtl-1	501.919	362.497	641.341	1.76923	0.823122	0.297616
WBGene00001796	F54D1.5	gtl-2	98.9581	69.5013	128.415	1.84766	0.885701	0.366299
WBGene00001803	C14F11.3	lite-1	90.1001	89.9428	90.2573	1.0035	0.00503559	1
WBGene00001804	ZC504.5	gur-3	3.56417	2.72554	4.4028	1.61538	0.691878	0.920858
WBGene00001805	K09E4.5	gur-4	32.6541	28.6182	36.69	1.28205	0.358454	0.791495
WBGene00001806	ZK622.2	gur-5	28.6182	38.1576	19.0788	0.5	-1	0.409761
WBGene00001808	T10G3.6a,T10G3.6b	gut-2	2204.91	2503.41	1906.41	0.761526	-0.393035	0.573034
WBGene00001811	C30H6.6	haf-1	361.92	320.251	403.59	1.26023	0.333686	0.687857
WBGene00001812	F43E2.4	haf-2	7017.22	6852.01	7182.43	1.04822	0.0679447	0.920945
WBGene00001813	F57A10.3	haf-3	4398.92	4078.77	4719.06	1.15698	0.210366	0.757544
WBGene00001814	W04C9.1a,W04C9.1b	haf-4	933.445	1133.82	733.066	0.646542	-0.629184	0.396703
WBGene00001815	W09D6.6	hmt-1	3107.12	3066.23	3148	1.02667	0.0379679	0.961649
WBGene00001816	Y48G8AL.11a,Y48G8AL.11b,Y48G8AL.11c	haf-6	1060.13	1340.97	779.295	0.581144	-0.783031	0.288963
WBGene00001817	Y50E8A.16	haf-7	1368.64	273.917	2463.36	8.99311	3.16882	4.3488e-05
WBGene00001818	Y57G11C.1	haf-8	0.681385	1.36277	0	0	#NAME?	0.72666
WBGene00001819	ZK484.2a.1,ZK484.2b.1,ZK484.2a.2,ZK484.2b.2	haf-9	576.295	641.865	510.724	0.795688	-0.329725	0.666369
WBGene00001820	F53B2.6	ham-1	404.428	569.638	239.219	0.419948	-1.25172	0.120369
WBGene00001821	C07A12.1b,C07A12.1a,C07A12.1c	ham-2	128.782	181.248	76.3151	0.421053	-1.24793	0.178552
WBGene00001823	ZC395.7	hap-1	797.168	880.35	713.987	0.811026	-0.302179	0.684671
WBGene00001824	F13D11.2a,F13D11.2b	hbl-1	228.788	347.506	110.07	0.316742	-1.65862	0.0558451
WBGene00001827	C46A5.9	hcf-1	6543.39	4538.03	8548.76	1.88381	0.913651	0.160363
WBGene00001828	F40E10.1	hch-1	253.685	406.106	101.264	0.249355	-2.00373	0.0205401
WBGene00001829	ZK1055.1	hcp-1	14648.9	8898.89	20398.9	2.2923	1.19679	0.0498645
WBGene00001830	T06E4.1.1,T06E4.1.2	hcp-2	5645.12	3911.15	7379.09	1.88668	0.915849	0.16444
WBGene00001831	F58A4.3	hcp-3	12228	9348.6	15107.5	1.61601	0.692438	0.262155
WBGene00001832	T03F1.9.2,T03F1.9.1	hcp-4	5898.91	3761.25	8036.57	2.13668	1.09537	0.0956149
WBGene00001833	Y110A7A.1a,Y110A7A.1b	hcp-6	3525.91	3023.99	4027.82	1.33196	0.413549	0.546822
WBGene00001834	C53A5.3	hda-1	9112.06	7457.08	10767	1.44387	0.529939	0.402809
WBGene00001835	C08B11.2	hda-2	2930.95	2170.89	3691.01	1.70023	0.765727	0.269905
WBGene00001836	R06C1.1.1,R06C1.1.2	hda-3	6604.3	5520.58	7688.02	1.39261	0.477791	0.463044
WBGene00001837	C10E2.3a,C10E2.3b	hda-4	485.041	496.048	474.034	0.955621	-0.0654891	0.930959
WBGene00001838	Y51H1A.5	hda-10	5741.82	5632.33	5851.32	1.03888	0.0550294	0.938162
WBGene00001839	ZK829.2	hdl-1	12.2649	5.45108	19.0788	3.5	1.80735	0.266453
WBGene00001840	C26D10.2a,C26D10.2b	hel-1	20857.3	19963.2	21751.3	1.08957	0.123756	0.837354
WBGene00001841	C36B7.7	hen-1	258.245	316.163	200.327	0.633621	-0.658309	0.432299
WBGene00001842	ZK287.8a,ZK287.8b	her-1	71.0213	89.9428	52.0998	0.579254	-0.787732	0.438558
WBGene00001843	W06D4.1	hgo-1	2025.44	2352.14	1698.75	0.722212	-0.469505	0.504306
WBGene00001844	K02E10.2a,K02E10.2b	hid-1	382.938	403.38	362.497	0.898649	-0.154171	0.845661
WBGene00001851	F38A6.3a,F38A6.3b,F38A6.3d,F38A6.3e,F38A6.3f,F38A6.3c	hif-1	5632.49	5994.83	5270.15	0.879116	-0.185875	0.771778
WBGene00001852	C30G7.1	hil-1	1476.14	1494.96	1457.33	0.974826	-0.0367827	0.955135
WBGene00001853	Y73B6BL.9a,Y73B6BL.9b	hil-2	4239.11	5763.16	2715.06	0.471106	-1.08588	0.107238
WBGene00001854	F22F1.1	hil-3	1051.53	1535.84	567.227	0.369326	-1.43703	0.0551492
WBGene00001855	C18G1.5	hil-4	31501.5	34401.8	28601.3	0.83139	-0.266402	0.633016
WBGene00001856	B0414.3	hil-5	25736.7	23682.2	27791.2	1.1735	0.230823	0.692163
WBGene00001857	F59A7.4	hil-6	25.6306	29.9809	21.2802	0.70979	-0.494535	0.705859
WBGene00001858	C01B10.5a,C01B10.5b,C01B10.5c,C01B10.5e	hil-7	328.795	513.764	143.825	0.279943	-1.8368	0.0279741
WBGene00001859	T05E8.2	hil-8	38.839	29.9809	47.697	1.59091	0.669851	0.575086
WBGene00001860	F28B3.7a,F28B3.7b	him-1	4387.28	2530.66	6243.9	2.4673	1.30293	0.0535438
WBGene00001862	ZK381.1a.1,ZK381.1a.2,ZK381.1b	him-3	8697.15	7942.23	9452.07	1.1901	0.251087	0.695262
WBGene00001863	F15G9.4a,F15G9.4b,F15G9.4d,F15G9.4c	him-4	826.887	708.641	945.134	1.33373	0.415464	0.585828
WBGene00001864	D1086.4a,D1086.4b	him-5	2793.26	2278.55	3307.97	1.45179	0.537828	0.440735
WBGene00001865	T04A11.6	him-6	4586.19	3654.95	5517.44	1.50958	0.594147	0.375215
WBGene00001867	T07G12.12a,T07G12.12b	him-8	1822.18	1445.9	2198.46	1.52048	0.604528	0.400646
WBGene00001869	R12B2.4	him-10	3978.97	2157.27	5800.68	2.68891	1.42702	0.0362636
WBGene00001872	ZK1127.11	him-14	2687.07	2015.54	3358.6	1.66635	0.736695	0.291785
WBGene00001874	T09E8.2	him-17	4022.79	2820.93	5224.65	1.8521	0.889162	0.189038
WBGene00001875	T10C6.14	his-1	44.4473	55.8736	33.021	0.590994	-0.758784	0.494868
WBGene00001876	T10C6.13	his-2	20.2319	17.716	22.7478	1.28402	0.360672	0.82788
WBGene00001877	T10C6.12	his-3	123.226	125.375	121.077	0.965719	-0.0503245	0.961613
WBGene00001878	T10C6.11	his-4	20.3891	23.1671	17.6112	0.760181	-0.395585	0.788564
WBGene00001879	F45F2.3	his-5	73.5372	100.845	46.2294	0.45842	-1.12526	0.265841
WBGene00001880	F45F2.13	his-6	39.2059	39.5203	38.8914	0.984085	-0.0231453	1
WBGene00001881	F45F2.4	his-7	51.1039	64.0502	38.1576	0.595745	-0.747234	0.489657
WBGene00001882	F45F2.12	his-8	11.1118	16.3532	5.8704	0.358974	-1.47805	0.346374
WBGene00001883	ZK131.3	his-9	148.332	102.208	194.457	1.90256	0.927945	0.312372
WBGene00001884	ZK131.4	his-10	179.886	73.5896	286.182	3.88889	1.95936	0.0309307
WBGene00001885	ZK131.5	his-11	135.124	54.5108	215.737	3.95769	1.98466	0.0362193
WBGene00001886	ZK131.6	his-12	306.938	109.022	504.854	4.63077	2.21125	0.00961006
WBGene00001887	ZK131.7	his-13	152.63	104.933	200.327	1.90909	0.932886	0.307731
WBGene00001888	ZK131.8	his-14	174.854	70.8641	278.844	3.93491	1.97633	0.0302441
WBGene00001889	ZK131.9	his-15	143.405	58.5991	228.212	3.89445	1.96142	0.0366017
WBGene00001890	ZK131.10	his-16	266.526	100.845	432.208	4.28586	2.09959	0.0152889
WBGene00001891	K06C4.5	his-17	19.7078	21.8043	17.6112	0.807692	-0.308122	0.84696
WBGene00001892	K06C4.10	his-18	46.3866	53.148	39.6252	0.745562	-0.4236	0.707765
WBGene00001893	K06C4.11	his-19	87.2697	134.914	39.6252	0.293706	-1.76755	0.0758479
WBGene00001894	K06C4.4	his-20	14.9381	21.8043	8.07179	0.370192	-1.43365	0.314661
WBGene00001895	K06C4.3	his-21	83.5483	126.738	40.359	0.318445	-1.65088	0.0986235
WBGene00001896	K06C4.12	his-22	18.0305	27.2554	8.80559	0.323077	-1.63005	0.227918
WBGene00001898	M163.3	his-24	3618.21	5641.87	1594.55	0.282627	-1.82303	0.00870761
WBGene00001899	ZK131.2	his-25	97.4905	69.5013	125.48	1.80543	0.852342	0.386091
WBGene00001900	ZK131.1	his-26	117.827	46.3342	189.32	4.08597	2.03068	0.0362102
WBGene00001901	K06C4.13	his-27	28.8278	42.2459	15.4098	0.364764	-1.45496	0.228216
WBGene00001902	K06C4.2	his-28	107.03	164.895	49.1646	0.298156	-1.74586	0.0701674
WBGene00001903	F35H10.11	his-29	6.34212	6.81385	5.8704	0.861538	-0.215013	1
WBGene00001904	F35H10.1	his-30	3.82624	5.45108	2.2014	0.403846	-1.30812	0.632172
WBGene00001905	F17E9.12	his-31	37.6334	61.3247	13.9422	0.22735	-2.13701	0.0662117
WBGene00001906	F17E9.10	his-32	93.0353	137.64	48.4308	0.351866	-1.5069	0.12389
WBGene00001907	F17E9.13	his-33	3.82624	5.45108	2.2014	0.403846	-1.30812	0.632172
WBGene00001908	F17E9.9	his-34	8.43869	9.53939	7.33799	0.769231	-0.378512	0.891203
WBGene00001909	C50F4.13.1,C50F4.13.2	his-35	2493.4	2510.22	2476.57	0.986595	-0.0194704	0.973148
WBGene00001910	C50F4.6	C50F4.6	2017.95	2537.48	1498.42	0.590515	-0.759955	0.283134
WBGene00001911	C50F4.7	his-37	5248.19	6199.24	4297.13	0.69317	-0.528719	0.419536
WBGene00001912	K03A1.6	his-38	280.259	421.096	139.422	0.331093	-1.59469	0.0592449
WBGene00001914	K03A1.1	his-40	135.281	222.132	48.4308	0.218027	-2.19742	0.0199926
WBGene00001915	C50F4.5	his-41	2392.29	2925.87	1858.71	0.635269	-0.65456	0.348443
WBGene00001916	F08G2.3	his-42	16.3532	13.6277	19.0788	1.4	0.485427	0.773647
WBGene00001917	F08G2.2	his-43	217.257	74.9524	359.562	4.7972	2.26219	0.0113443
WBGene00001918	F08G2.1	his-44	102.103	44.9714	159.234	3.54079	1.82407	0.0643291
WBGene00001919	B0035.10	his-45	203.367	226.22	180.515	0.797961	-0.32561	0.706063
WBGene00001920	B0035.9	his-46	393.421	417.008	369.835	0.886878	-0.173193	0.826548
WBGene00001921	B0035.7	his-47	441.433	418.37	464.495	1.11025	0.150882	0.857592
WBGene00001922	B0035.8	his-48	451.706	466.067	437.344	0.938372	-0.0917688	0.9051
WBGene00001923	F07B7.5	his-49	29.5092	43.6086	15.4098	0.353365	-1.50077	0.211845
WBGene00001924	F07B7.9	his-50	107.03	164.895	49.1646	0.298156	-1.74586	0.0701674
WBGene00001925	F07B7.10	his-51	83.5483	126.738	40.359	0.318445	-1.65088	0.0986235
WBGene00001926	F07B7.4	his-52	20.494	29.9809	11.007	0.367133	-1.44563	0.26865
WBGene00001927	F07B7.3	his-53	87.2697	134.914	39.6252	0.293706	-1.76755	0.0758479
WBGene00001928	F07B7.11	his-54	17.4015	24.5299	10.2732	0.418803	-1.25565	0.358718
WBGene00001929	F54E12.1	his-55	178.995	192.151	165.839	0.863066	-0.212457	0.8098
WBGene00001930	F54E12.3	his-56	413.81	449.714	377.907	0.840326	-0.250978	0.750253
WBGene00001931	F54E12.5a,F54E12.5b,F54E12.5c	his-57	504.015	470.156	537.875	1.14404	0.194132	0.811904
WBGene00001932	F54E12.4	his-58	385.716	369.311	402.122	1.08884	0.122798	0.887813
WBGene00001933	F55G1.2	his-59	440.122	471.519	408.726	0.86683	-0.20618	0.791954
WBGene00001934	F55G1.11	his-60	1592.97	1672.12	1513.83	0.905335	-0.143476	0.837509
WBGene00001935	F55G1.10	his-61	882.813	809.486	956.141	1.18117	0.240217	0.75449
WBGene00001936	F55G1.3	his-62	262.071	235.759	288.383	1.22321	0.290672	0.738555
WBGene00001937	F22B3.2	his-63	338.753	378.85	298.656	0.788323	-0.343141	0.67123
WBGene00001938	F22B3.1	his-64	191.679	215.318	168.04	0.780428	-0.357662	0.681157
WBGene00001939	H02I12.7	his-65	472.41	452.44	492.379	1.08828	0.122045	0.885357
WBGene00001940	H02I12.6	his-66	382.781	369.311	396.252	1.07295	0.101582	0.908934
WBGene00001941	T23D8.5	his-67	706.544	727.719	685.369	0.941804	-0.086502	0.905952
WBGene00001942	T23D8.6	his-68	2270.17	2008.72	2531.61	1.26031	0.333775	0.639561
WBGene00001943	E03A3.3	his-69	17.1919	20.4416	13.9422	0.682051	-0.552048	0.710068
WBGene00001944	E03A3.4	his-70	8.59594	5.45108	11.7408	2.15385	1.10692	0.569394
WBGene00001945	F45E1.6	his-71	812.316	829.927	794.705	0.95756	-0.0625657	0.930101
WBGene00001946	Y49E10.6b,Y49E10.6a	his-72	8838.4	8629.06	9047.75	1.04852	0.0683548	0.918694
WBGene00001947	W09H1.2	his-73	19.6553	23.1671	16.1436	0.696833	-0.521116	0.714429
WBGene00001948	B0304.1a,B0304.1b.1,B0304.1c.1,B0304.1b.2,B0304.1c.2	hlh-1	285.5	351.595	219.406	0.624031	-0.68031	0.411606
WBGene00001949	M05B5.5a,M05B5.5b	hlh-2	1451.19	1418.64	1483.74	1.04589	0.0647281	0.935267
WBGene00001950	T24B8.6	hlh-3	135.648	145.816	125.48	0.860532	-0.216699	0.814958
WBGene00001951	T05G5.2	hlh-4	38.1576	38.1576	38.1576	1	0	1
WBGene00001952	T15H9.3	hlh-6	24.5299	20.4416	28.6182	1.4	0.485427	0.732344
WBGene00001953	C02B8.4	hlh-8	32.2348	39.5203	24.9492	0.6313	-0.663603	0.580323
WBGene00001954	ZK682.4	hlh-10	11.1642	14.9905	7.33799	0.48951	-1.03059	0.521954
WBGene00001955	F58A4.7a.1,F58A4.7b.1,F58A4.7c.1,F58A4.7d.1,F58A4.7b.2,F58A4.7a.2,F58A4.7b.3,F58A4.7c.2,F58A4.7d.2	hlh-11	979.832	1062.96	896.703	0.84359	-0.245387	0.737096
WBGene00001956	C28C12.8	hlh-12	8.49111	8.17662	8.80559	1.07692	0.106915	1
WBGene00001957	F48D6.3	hlh-13	55.5067	73.5896	37.4238	0.508547	-0.975547	0.358107
WBGene00001958	C18A3.8	hlh-14	30.9244	44.9714	16.8774	0.375291	-1.41392	0.23449
WBGene00001959	C43H6.8	hlh-15	4.87452	6.81385	2.9352	0.430769	-1.21501	0.60826
WBGene00001960	DY3.3	hlh-16	42.2459	65.413	19.0788	0.291667	-1.77761	0.114554
WBGene00001961	F38C2.2	hlh-17	18.8167	25.8926	11.7408	0.453441	-1.14101	0.395481
WBGene00001963	F40G9.4	btb-1	153.626	174.435	132.818	0.761418	-0.393239	0.661881
WBGene00001964	C17C3.7	hlh-25	5.45108	10.9022	0	0	#NAME?	0.0316227
WBGene00001965	C17C3.8	hlh-26	4.29797	2.72554	5.8704	2.15385	1.10692	0.724441
WBGene00001966	C17C3.10	hlh-27	2.04416	4.08831	0	0	#NAME?	0.222109
WBGene00001967	F31A3.2	hlh-28	10.378	6.81385	13.9422	2.04615	1.03291	0.563964
WBGene00001968	F31A3.4	hlh-29	13.4705	12.2649	14.676	1.19658	0.258918	0.926068
WBGene00001971	Y48B6A.14.1,Y48B6A.14.2	hmg-1.1	25704	25809.5	25598.6	0.991828	-0.0118381	0.97913
WBGene00001972	F47D12.4c.1,F47D12.4a.1,F47D12.4a.2,F47D12.4c.2,F47D12.4b	hmg-1.2	8513.85	6306.9	10720.8	1.69985	0.765411	0.229148
WBGene00001973	C32F10.5	hmg-3	13904.9	11091.6	16718.2	1.50728	0.591949	0.332695
WBGene00001974	T20B12.8.1,T20B12.8.2	hmg-4	15684.5	12402.6	18966.5	1.52924	0.612815	0.310986
WBGene00001975	F45E4.9	hmg-5	7187.2	5532.85	8841.55	1.59801	0.676277	0.294799
WBGene00001976	T05A7.4.1,T05A7.4.2	hmg-11	1132.83	1578.09	687.57	0.435698	-1.1986	0.106075
WBGene00001977	Y17G7A.1	hmg-12	24736.1	24705.7	24766.5	1.00246	0.0035461	0.999736
WBGene00001978	R13H4.4a,R13H4.4b,R13H4.4d,R13H4.4e,R13H4.4f,R13H4.4c	hmp-1	3265.83	2001.91	4529.74	2.26271	1.17805	0.0877081
WBGene00001979	K05C4.6b,K05C4.6a.1,K05C4.6a.2	hmp-2	6158.83	5836.75	6480.92	1.11036	0.151034	0.821089
WBGene00001980	W02B9.1b.2,W02B9.1a.1,W02B9.1a.3,W02B9.1d.1,W02B9.1e.1,W02B9.1c.2,W02B9.1a.2,W02B9.1b.1,W02B9.1c.1,W02B9.1d.2,W02B9.1e.2	hmr-1	9374.08	8886.63	9861.53	1.1097	0.150176	0.815599
WBGene00001981	C44C10.8	hnd-1	212.959	291.633	134.285	0.46046	-1.11885	0.195642
WBGene00001983	E04A4.4a,E04A4.4b.1,E04A4.4b.2,E04A4.4c.1,E04A4.4c.2	hoe-1	3593.42	2403.93	4782.9	1.98962	0.992494	0.146486
WBGene00001984	W06B11.4b,W06B11.4a	hog-1	48.4308	66.7757	30.0858	0.450549	-1.15024	0.290535
WBGene00001985	C18E3.8	hop-1	2849.71	2375.31	3324.11	1.39944	0.484854	0.486711
WBGene00001986	F43D2.4a,F43D2.4b	hot-1	71.4406	88.5801	54.3012	0.613018	-0.705999	0.487517
WBGene00001987	Y39B6A.48a,Y39B6A.48b,Y39B6A.48c	hot-2	32.9686	29.9809	35.9562	1.1993	0.262193	0.856953
WBGene00001988	W02B8.5	hot-3	8.22904	14.9905	1.4676	0.0979021	-3.35252	0.0739739
WBGene00001989	T12A2.16b,T12A2.16a	hot-4	93.7167	100.845	86.5883	0.858628	-0.219895	0.825459
WBGene00001990	K07A12.6	hot-5	70.0254	58.5991	81.4517	1.38998	0.475066	0.65726
WBGene00001991	C13G3.2	hot-6	148.752	177.16	120.343	0.67929	-0.557901	0.536374
WBGene00001992	Y48B6A.9	hot-7	7.80972	6.81385	8.80559	1.29231	0.36995	0.926366
WBGene00001993	T21C12.2	hpd-1	6509.48	6459.53	6559.43	1.01547	0.0221416	0.977969
WBGene00001994	F20B6.8a,F20B6.8b,F20B6.8c.1,F20B6.8c.2	hpk-1	849.111	798.583	899.638	1.12654	0.171902	0.825574
WBGene00001995	K08H2.6	hpl-1	529.96	539.657	520.264	0.964064	-0.0527996	0.943207
WBGene00001996	K01G5.2c,K01G5.2b,K01G5.2a	hpl-2	4213.21	3536.39	4890.04	1.38278	0.467569	0.488961
WBGene00001997	Y39A1A.23a,Y39A1A.23b.1,Y39A1A.23b.2	hpr-9	1455.28	863.996	2046.57	2.36872	1.24411	0.0890612
WBGene00001998	F32A11.2.1,F32A11.2.2	hpr-17	2433.38	1962.39	2904.38	1.48002	0.565618	0.422301
WBGene00001999	F42A6.7a.1,F42A6.7a.2,F42A6.7b.1,F42A6.7b.2,F42A6.7b.3,F42A6.7c.1,F42A6.7c.2,F42A6.7c.3,F42A6.7d.1,F42A6.7d.2	hrp-1	10668.8	10357.1	10980.6	1.0602	0.0843398	0.89682
WBGene00002000	F58D5.1a.2,F58D5.1b.1,F58D5.1a.1,F58D5.1b.2	hrp-2	5977.48	5868.09	6086.87	1.03728	0.0528089	0.940635
WBGene00002001	T11G6.1a,T11G6.1b.1,T11G6.1b.2	hars-1	5457.63	4588.45	6326.82	1.37886	0.463474	0.483585
WBGene00002002	K08E7.2.4,K08E7.2.3,K08E7.2.2,K08E7.2.1	hsb-1	1199.4	1240.12	1158.67	0.93432	-0.0980121	0.889404
WBGene00002003	B0285.5	hse-5	4668.69	3618.16	5719.23	1.5807	0.660567	0.323311
WBGene00002004	Y53C10A.12	hsf-1	3151.14	2484.33	3817.96	1.53682	0.619944	0.36923
WBGene00002005	F26D10.3.1,F26D10.3.2	hsp-1	161083	161441	160726	0.995571	-0.00640402	0.985356
WBGene00002006	K09C4.3	hsp-2	19.3409	31.3437	7.33799	0.234114	-2.09472	0.118307
WBGene00002007	C15H9.6a.2,C15H9.6a.5,C15H9.6a.1,C15H9.6b.3,C15H9.6a.4,C15H9.6b.2,C15H9.6a.3,C15H9.6b.1	hsp-3	28574.9	32613.8	24536.1	0.752321	-0.41058	0.468378
WBGene00002008	F43E2.8a.1,F43E2.8a.2,F43E2.8b	hsp-4	14724.3	12701	16747.5	1.3186	0.399002	0.51271
WBGene00002010	C37H5.8	hsp-6	34725.5	30651.4	38799.6	1.26583	0.340089	0.545869
WBGene00002011	C14B9.1.1,C14B9.1.2	hsp-12.2	280.731	256.201	305.261	1.19149	0.252766	0.770912
WBGene00002012	F38E11.1	hsp-12.3	421.777	433.361	410.194	0.946541	-0.0792633	0.918447
WBGene00002013	F38E11.2	hsp-12.6	480.691	599.619	361.763	0.603322	-0.729001	0.352557
WBGene00002015	T27E4.8	hsp-16.1	9559.94	10064.1	9055.82	0.899818	-0.152295	0.803386
WBGene00002016	Y46H3A.3a,Y46H3A.3b	hsp-16.2	10164.6	10121.3	10207.9	1.00856	0.0122899	0.989318
WBGene00002017	T27E4.2	hsp-16.11	9683.79	10211.2	9156.35	0.896693	-0.157313	0.796997
WBGene00002018	Y46H3A.2	hsp-16.41	7850.76	7606.98	8094.54	1.06409	0.0896248	0.893091
WBGene00002019	T27E4.3	hsp-16.48	30176.1	29531.2	30821	1.04368	0.0616741	0.917738
WBGene00002020	T27E4.9	hsp-16.49	30077.2	29326.8	30827.6	1.05118	0.0720043	0.903297
WBGene00002021	F52E1.7b.2,F52E1.7b.1,F52E1.7a.2,F52E1.7a.1	hsp-17	3607.88	3096.21	4119.55	1.33051	0.411981	0.547614
WBGene00002023	C09B8.6a,C09B8.6b,C09B8.6c	hsp-25	3327.57	3315.62	3339.52	1.00721	0.0103625	0.993669
WBGene00002024	C14F11.5a,C14F11.5b	hsp-43	5748.11	6804.31	4691.91	0.68955	-0.536273	0.409614
WBGene00002025	Y22D7AL.5a.1,Y22D7AL.5b.1,Y22D7AL.5a.2,Y22D7AL.5b.2,Y22D7AL.5c	hsp-60	18885	22056.4	15713.6	0.712426	-0.489188	0.406532
WBGene00002026	C12C8.1	hsp-70	4877.3	3431.46	6323.15	1.8427	0.881823	0.185827
WBGene00002027	T05F1.6	hsr-9	8136.37	5160.81	11111.9	2.15314	1.10644	0.0839458
WBGene00002028	F08B4.6	hst-1	3034.26	1726.63	4341.89	2.51466	1.33036	0.0556814
WBGene00002029	C34F6.4	hst-2	457.367	414.282	500.451	1.208	0.272616	0.737511
WBGene00002030	F40H3.5	hst-3.1	87.7414	113.11	62.3729	0.551437	-0.858733	0.380987
WBGene00002031	Y34B4A.3	hst-6	832.6	865.359	799.841	0.924288	-0.113585	0.876009
WBGene00002032	F41H10.10	htp-1	6148.82	6106.57	6191.07	1.01384	0.0198246	0.980979
WBGene00002033	Y73B6BL.2	htp-2	12707.1	12766.4	12647.8	0.990705	-0.0134728	0.977811
WBGene00002034	F57C9.5	htp-3	9448.51	7581.09	11315.9	1.49265	0.577877	0.359968
WBGene00002035	F29D10.4	hum-1	6007.2	3569.1	8445.3	2.36623	1.24259	0.0587419
WBGene00002036	F36D4.3a,F36D4.3b,F36D4.3g.1,F36D4.3h.1,F36D4.3g.2,F36D4.3h.2,F36D4.3j,F36D4.3i,F36D4.3k,F36D4.3c.1,F36D4.3c.2,F36D4.3e,F36D4.3f	hum-2	9213.79	7101.4	11326.2	1.59492	0.673489	0.286838
WBGene00002037	F46C3.3c,F46C3.3f,F46C3.3g,F46C3.3h,F46C3.3a,F46C3.3b,F46C3.3d,F46C3.3e	hum-4	178.523	147.179	209.867	1.42593	0.511899	0.570544
WBGene00002038	T02C12.1.2,T02C12.1.1	hum-5	839.938	703.189	976.687	1.38894	0.473983	0.532903
WBGene00002039	T10H10.1	hum-6	70.1827	73.5896	66.7757	0.907407	-0.140178	0.900043
WBGene00002040	F56A6.2a,F56A6.2b	hum-7	220.821	201.69	239.952	1.18971	0.250609	0.78068
WBGene00002041	Y66H1A.6a,Y66H1A.6b,Y66H1A.6c	hum-8	1217.27	1061.6	1372.94	1.29328	0.37103	0.617551
WBGene00002042	H26D21.1	hus-1	2815.59	2680.57	2950.61	1.10074	0.138473	0.846786
WBGene00002043	C09G4.1b,C09G4.1a.1,C09G4.1a.2,C09G4.1c	hyl-1	6553.88	5744.08	7363.68	1.28196	0.358351	0.5833
WBGene00002044	K02G10.6	hyl-2	756.39	862.634	650.146	0.753676	-0.407984	0.586316
WBGene00002045	C56C10.8.2,C56C10.8.1	icd-1	46069.8	43604.6	48535	1.11307	0.154545	0.779583
WBGene00002046	C01F6.8a,C01F6.8b	icln-1	12988.8	11710.3	14267.3	1.21835	0.284932	0.644902
WBGene00002047	Y39G10AR.13b,Y39G10AR.13a.1,Y39G10AR.13a.2	icp-1	18178.9	14896.4	21461.4	1.44071	0.526778	0.378005
WBGene00002048	B0244.2	ida-1	1044.51	802.672	1286.35	1.60259	0.680402	0.361725
WBGene00002050	F38B2.1a,F38B2.1d,F38B2.1b,F38B2.1c.1,F38B2.1c.2,F38B2.1c.3	ifa-1	1471.69	1534.48	1408.89	0.918158	-0.123185	0.860363
WBGene00002051	F52E10.5	ifa-3	61.9012	98.1195	25.683	0.261752	-1.93373	0.0676871
WBGene00002052	K05B2.3	ifa-4	1214.07	1316.44	1111.71	0.844482	-0.243862	0.734965
WBGene00002053	F10C1.2b,F10C1.2a.1,F10C1.2a.2	ifb-1	3628.22	3883.9	3372.54	0.86834	-0.203668	0.759233
WBGene00002054	F10C1.7a,F10C1.7c,F10C1.7e	ifb-2	3346.23	2735.08	3957.38	1.4469	0.532963	0.43835
WBGene00002055	F37B4.2	ifc-1	103.78	173.072	34.4886	0.199273	-2.32718	0.0183221
WBGene00002056	M6.1d,M6.1b,M6.1a,M6.1c	ifc-2	4096.49	3079.86	5113.11	1.66018	0.731337	0.279174
WBGene00002057	R04E5.10a,R04E5.10b	ifd-1	235.812	174.435	297.189	1.70373	0.768693	0.372449
WBGene00002058	F25E2.4	ifd-2	305.208	153.993	456.423	2.96392	1.56751	0.0620577
WBGene00002059	F53A2.6b.1,F53A2.6a.1,F53A2.6a.2,F53A2.6b.2	ife-1	12675.3	12647.9	12702.8	1.00434	0.00625211	0.996793
WBGene00002060	R04A9.4	ife-2	2607.71	2810.03	2405.39	0.856002	-0.224313	0.742545
WBGene00002061	B0348.6b.2,B0348.6a.2,B0348.6b.1,B0348.6c.2,B0348.6a.1,B0348.6c.1	ife-3	14981.1	15504.2	14458	0.932522	-0.10079	0.862823
WBGene00002062	C05D9.5	ife-4	419.314	487.872	350.756	0.718951	-0.476034	0.54754
WBGene00002063	Y57A10A.30.1,Y57A10A.30.2,Y57A10A.30.3,Y57A10A.30.4	ife-5	514.551	463.342	565.759	1.22104	0.288111	0.719302
WBGene00002064	T05G5.10a,T05G5.10b.1,T05G5.10b.2,T05G5.10c.1,T05G5.10c.2,T05G5.10c.3	iff-1	63037.7	66339.7	59735.7	0.900452	-0.151279	0.768831
WBGene00002065	F54C9.1.1,F54C9.1.2	iff-2	8129.5	9002.46	7256.54	0.806062	-0.311037	0.620377
WBGene00002066	M110.4a,M110.4b,M110.4c.1,M110.4d,M110.4e,M110.4c.2,M110.4c.3	ifg-1	9284.03	7154.54	11413.5	1.59528	0.673812	0.286302
WBGene00002067	C43C3.1.2,C43C3.1.1	ifp-1	99.9015	92.6684	107.135	1.15611	0.209277	0.844469
WBGene00002068	C27A2.3.1,C27A2.3.2	ify-1	16292.6	14479.4	18105.8	1.25045	0.322444	0.594381
WBGene00002069	C04F12.3	ikb-1	744.125	609.158	879.092	1.44313	0.529196	0.489733
WBGene00002070	K07A1.8.1,K07A1.8.2	ile-1	5965.16	4194.61	7735.71	1.8442	0.882999	0.178077
WBGene00002071	T04G9.3	ile-2	2743.57	3331.97	2155.17	0.646815	-0.628576	0.362739
WBGene00002072	T19B10.7.1,T19B10.7.2	ima-1	9792.71	8028.08	11557.3	1.43961	0.525683	0.403784
WBGene00002073	F26B1.3	ima-2	23530.7	22064.6	24996.9	1.13289	0.180013	0.760521
WBGene00002074	F32E10.4	ima-3	5921.24	5508.32	6334.16	1.14993	0.201541	0.761884
WBGene00002075	F28B3.8	imb-1	4581.53	4291.36	4871.69	1.13523	0.182987	0.788282
WBGene00002076	R06A4.4a,R06A4.4c,R06A4.4b	imb-2	4492.69	4817.39	4167.98	0.865194	-0.208904	0.749364
WBGene00002077	C53D5.6	imb-3	26473.8	25103.6	27844	1.10916	0.149474	0.798684
WBGene00002078	ZK742.1a.1,ZK742.1a.2,ZK742.1b.1,ZK742.1b.2,ZK742.1a.3,ZK742.1b.3	xpo-1	10889.3	9670.22	12108.4	1.25214	0.324391	0.604668
WBGene00002079	Y48G1A.5a,Y48G1A.5b	xpo-2	17390	18332	16448.1	0.897236	-0.156441	0.788579
WBGene00002080	C49H3.10a,C49H3.10b,C49H3.10c	xpo-3	2820.93	2112.29	3529.58	1.67097	0.740684	0.287341
WBGene00002081	F54G8.3	ina-1	2239.66	2267.65	2211.67	0.975314	-0.0360608	0.954532
WBGene00002083	F57B9.6a.1,F57B9.6a.2,F57B9.6a.3,F57B9.6b.1,F57B9.6b.2,F57B9.6b.3	inf-1	25445.8	26830.2	24061.3	0.896798	-0.157145	0.780664
WBGene00002084	F13B12.5	ins-1	59.2805	51.7853	66.7757	1.28947	0.366782	0.746871
WBGene00002085	ZK75.2	ins-2	43.2417	77.6779	8.80559	0.11336	-3.14101	0.00807594
WBGene00002086	ZK75.3	ins-3	52.9908	72.2268	33.7548	0.467344	-1.09744	0.305261
WBGene00002087	ZK75.1	ins-4	61.3247	74.9524	47.697	0.636364	-0.652077	0.533559
WBGene00002088	ZK84.3	ins-5	96.1277	57.2364	135.019	2.35897	1.23816	0.208625
WBGene00002089	ZK84.6	ins-6	157.033	171.709	142.357	0.82906	-0.270452	0.763601
WBGene00002090	ZK1251.2a,ZK1251.2b	ins-7	645.377	982.557	308.196	0.313667	-1.67269	0.0320617
WBGene00002091	ZK1251.11a,ZK1251.11b	ins-8	7.49524	14.9905	0	0	#NAME?	0.0124331
WBGene00002092	C06E2.8	ins-9	13.3132	16.3532	10.2732	0.628205	-0.670692	0.674085
WBGene00002093	T08G5.12	ins-10	126.685	130.826	122.544	0.936699	-0.094343	0.922762
WBGene00002094	C17C3.4	ins-11	44.4473	46.3342	42.5604	0.918552	-0.122567	0.92932
WBGene00002095	C17C3.19	ins-12	4.24555	4.08831	4.4028	1.07692	0.106915	1
WBGene00002096	C17C3.18	ins-13	7.39041	8.17662	6.60419	0.807692	-0.308122	0.944377
WBGene00002097	F41G3.16	ins-14	12.3698	12.2649	12.4746	1.01709	0.024453	1
WBGene00002098	F41G3.17	ins-15	1.04828	1.36277	0.733799	0.538462	-0.893085	1
WBGene00002099	Y39A3A.5	ins-16	6.28971	8.17662	4.4028	0.538462	-0.893085	0.68629
WBGene00002100	F56F3.6.3,F56F3.6.1,F56F3.6.2	ins-17	533.577	474.244	592.91	1.25022	0.322183	0.68572
WBGene00002101	T28B8.2.1,T28B8.2.2	ins-18	123.802	119.924	127.681	1.06469	0.0904271	0.939056
WBGene00002102	T10D4.13	ins-19	4.7697	9.53939	0	0	#NAME?	0.0445407
WBGene00002103	ZK84.7	ins-20	28.094	23.1671	33.021	1.42534	0.511305	0.703595
WBGene00002104	M04D8.1	ins-21	4.14073	6.81385	1.4676	0.215385	-2.21501	0.355069
WBGene00002105	M04D8.2	ins-22	230.57	148.542	312.599	2.10445	1.07344	0.21402
WBGene00002106	M04D8.3	ins-23	80.98	40.8831	121.077	2.96154	1.56635	0.124362
WBGene00002107	ZC334.3	ins-24	245.98	234.396	257.564	1.09884	0.135978	0.883465
WBGene00002108	ZC334.8	ins-25	6.02764	5.45108	6.60419	1.21154	0.27684	1
WBGene00002109	ZC334.1	ins-26	550.821	588.717	512.926	0.871261	-0.198824	0.794522
WBGene00002110	ZC334.11	ins-27	323.763	329.79	317.735	0.963446	-0.0537248	0.946494
WBGene00002111	ZC334.9	ins-28	67.5095	85.8545	49.1646	0.57265	-0.804276	0.433097
WBGene00002112	ZC334.10	ins-29	12.4746	9.53939	15.4098	1.61538	0.691878	0.695072
WBGene00002113	ZC334.2	ins-30	121.968	72.2268	171.709	2.37736	1.24936	0.187273
WBGene00002114	T10D4.4	ins-31	1.36277	2.72554	0	0	#NAME?	0.371745
WBGene00002115	Y8A9A.6	ins-32	1.72967	2.72554	0.733799	0.269231	-1.89308	0.695226
WBGene00002116	W09C5.4	ins-33	23.534	27.2554	19.8126	0.726923	-0.460125	0.735167
WBGene00002117	F52B11.6	ins-34	90.1525	107.659	72.6461	0.674781	-0.567509	0.561778
WBGene00002118	K02E2.4	ins-35	11.7932	17.716	5.8704	0.331361	-1.59352	0.299219
WBGene00002119	Y53H1A.4a,Y53H1A.4b,Y53H1A.4c	ins-36	10.1684	12.2649	8.07179	0.65812	-0.603578	0.746863
WBGene00002120	F08G2.6	ins-37	20.0222	23.1671	16.8774	0.728507	-0.456986	0.751853
WBGene00002123	C16E9.4a,C16E9.4b.2,C16E9.4c,C16E9.4d,C16E9.4e,C16E9.4f,C16E9.4b.1	inx-1	117.303	126.738	107.869	0.851117	-0.232571	0.806592
WBGene00002124	F08G12.10.2,F08G12.10.1	inx-2	2084.36	2671.03	1497.68	0.560714	-0.834662	0.238164
WBGene00002125	F22F4.2	inx-3	3407.55	4498.5	2316.6	0.514972	-0.957434	0.161533
WBGene00002127	R09F10.4	inx-5	447.565	592.805	302.325	0.509991	-0.971456	0.220657
WBGene00002128	C36H8.2	inx-6	102.784	113.11	92.4587	0.817424	-0.290844	0.763879
WBGene00002129	K02B2.4a,K02B2.4b	inx-7	1425.98	1129.74	1722.23	1.52445	0.608289	0.405415
WBGene00002130	ZK792.2.1,ZK792.2.2,ZK792.2.3	inx-8	10492.6	10493.3	10491.9	0.99986	-0.00020179	0.995098
WBGene00002131	ZK792.3	inx-9	4887.47	4397.66	5377.28	1.22276	0.290141	0.665609
WBGene00002132	T18H9.5a,T18H9.5b	inx-10	400.13	347.506	452.754	1.30287	0.381688	0.640654
WBGene00002133	W04D2.3b,W04D2.3a.1,W04D2.3a.2	inx-11	903.936	870.81	937.062	1.07608	0.105786	0.894434
WBGene00002134	ZK770.3.1,ZK770.3.2	inx-12	1661.01	2059.15	1262.87	0.613297	-0.705341	0.324824
WBGene00002135	Y8G1A.2	inx-13	791.507	951.214	631.801	0.664205	-0.590299	0.431497
WBGene00002136	F07A5.1b.1,F07A5.1b.2,F07A5.1a.1,F07A5.1a.2	inx-14	6426.82	6071.14	6782.51	1.11717	0.159851	0.809845
WBGene00002137	R12E2.9.1,R12E2.9.2	inx-15	506.164	576.452	435.877	0.756137	-0.40328	0.603046
WBGene00002138	R12E2.5.1,R12E2.5.2	inx-16	1937.7	2200.87	1674.53	0.760848	-0.39432	0.575194
WBGene00002139	R12E2.4a,R12E2.4b	inx-17	453.488	505.588	401.388	0.793904	-0.332963	0.670531
WBGene00002140	C18H7.2a,C18H7.2b.1,C18H7.2b.2	inx-18	28.9851	28.6182	29.352	1.02564	0.0365259	1
WBGene00002141	T16H5.1a,T16H5.1b	inx-19	99.2202	91.3056	107.135	1.17336	0.230651	0.827103
WBGene00002142	T23H4.1b,T23H4.1a,T23H4.1c	inx-20	40.2017	42.2459	38.1576	0.903226	-0.146841	0.91529
WBGene00002143	Y47G6A.1.1,Y47G6A.1.2	inx-21	2590.57	2530.66	2650.48	1.04735	0.0667393	0.92945
WBGene00002144	Y47G6A.2.1,Y47G6A.2.2	inx-22	4639.55	3879.81	5399.3	1.39164	0.476786	0.476907
WBGene00002146	C09B8.1	ipp-5	727.195	849.006	605.384	0.713051	-0.487923	0.517266
WBGene00002147	C41C4.4a,C41C4.4b	ire-1	6642.19	4811.94	8472.45	1.76071	0.81616	0.20908
WBGene00002148	F44C4.4a,F44C4.4b	gon-14	3358.81	2436.63	4280.99	1.75693	0.813054	0.236368
WBGene00002149	R03E9.4	irk-1	12.2649	14.9905	9.53939	0.636364	-0.652077	0.695141
WBGene00002150	M02A10.2b,M02A10.2c,M02A10.2e,M02A10.2f,M02A10.2a,M02A10.2d	irk-2	49.9508	46.3342	53.5674	1.15611	0.209277	0.873125
WBGene00002151	K04G11.5a.1,K04G11.5a.2,K04G11.5b,K04G11.5c,K04G11.5d,K04G11.5e,K04G11.5f	irk-3	145.974	173.072	118.876	0.686856	-0.541919	0.549254
WBGene00002152	R11A8.6.1,R11A8.6.2	iars-1	6350.56	5688.2	7012.92	1.23289	0.302042	0.645411
WBGene00002153	C25A1.7a.1,C25A1.7b,C25A1.7c,C25A1.7a.2,C25A1.7a.3	iars-2	2116.07	2123.2	2108.94	0.993285	-0.00971997	0.98452
WBGene00002162	F42G8.12	isp-1	8020.32	8559.56	7481.08	0.874003	-0.194289	0.755406
WBGene00002163	C54D1.3b,C54D1.3c	ist-1	333.617	302.535	364.698	1.20547	0.269601	0.749841
WBGene00002169	F37A4.8	isw-1	11257.7	7837.29	14678.2	1.87286	0.905247	0.145668
WBGene00002173	F33D4.2a,F33D4.2d,F33D4.2f,F33D4.2e,F33D4.2g,F33D4.2h	itr-1	2464.62	1779.78	3149.47	1.76958	0.82341	0.241792
WBGene00002174	W03D8.6a,W03D8.6b,W03D8.6c,W03D8.6d.1,W03D8.6e.1,W03D8.6d.2,W03D8.6e.2	itx-1	502.915	498.774	507.055	1.0166	0.0237573	0.984725
WBGene00002175	Y105C5B.21a,Y105C5B.21b.1,Y105C5B.21b.2,Y105C5B.21c,Y105C5B.21d,Y105C5B.21e,Y105C5B.21f,Y105C5B.21g.1,Y105C5B.21g.2,Y105C5B.21h	jac-1	709.06	786.318	631.801	0.803493	-0.315643	0.674367
WBGene00002176	F56D12.4a,F56D12.4b,F56D12.4c	jip-1	300.334	299.809	300.858	1.0035	0.00503559	1
WBGene00002177	F35C8.3	jkk-1	19.865	27.2554	12.4746	0.457692	-1.12755	0.394275
WBGene00002178	B0478.1a,B0478.1c,B0478.1b.1,B0478.1b.2	jnk-1	90.8339	80.4034	101.264	1.25945	0.332797	0.748832
WBGene00002179	T22C1.7	jph-1	298.499	213.955	383.043	1.7903	0.8402	0.315099
WBGene00002180	Y77E11A.4	jtr-1	2108.94	2031.89	2185.99	1.07584	0.105463	0.887224
WBGene00002181	K03D10.1	kal-1	297.294	350.232	244.355	0.697695	-0.519331	0.527972
WBGene00002182	F08F8.3a,F08F8.3b	kap-1	121.391	106.296	136.487	1.28402	0.360672	0.711703
WBGene00002183	T02G5.8.1,T02G5.8.2	kat-1	10202.2	11271.5	9132.87	0.810264	-0.303536	0.622366
WBGene00002184	C47D12.7a,C47D12.7b	kel-1	83.9676	106.296	61.6391	0.579882	-0.78617	0.426004
WBGene00002185	T27E9.4a.1,T27E9.4a.2,T27E9.4b	kel-3	3164.14	3062.14	3266.14	1.06662	0.0930446	0.897575
WBGene00002186	T16H12.6	kel-10	43.2417	39.5203	46.9632	1.18833	0.248934	0.851011
WBGene00002187	T07A9.3	kgb-1	997.705	989.371	1006.04	1.01685	0.0241023	0.98132
WBGene00002188	ZC416.4	kgb-2	87.7414	65.413	110.07	1.68269	0.750771	0.45475
WBGene00002189	ZK909.2h,ZK909.2j,ZK909.2g,ZK909.2i,ZK909.2a,ZK909.2b,ZK909.2c.1,ZK909.2f,ZK909.2k,ZK909.2e,ZK909.2l,ZK909.2d,ZK909.2m,ZK909.2c.2	kin-1	2009.04	1920.14	2097.93	1.09259	0.127754	0.862818
WBGene00002190	R07E4.6b,R07E4.6c,R07E4.6a	kin-2	1433.37	1414.56	1452.19	1.0266	0.0378804	0.964921
WBGene00002191	B0205.7	kin-3	9674.52	9126.47	10222.6	1.1201	0.163627	0.798433
WBGene00002192	C10C6.1d,C10C6.1g,C10C6.1h,C10C6.1c,C10C6.1e,C10C6.1f,C10C6.1a,C10C6.1i,C10C6.1b	kin-4	3935.31	2920.42	4950.21	1.69504	0.761316	0.26147
WBGene00002193	T13H10.1	kin-5	15.4622	8.17662	22.7478	2.78205	1.47615	0.323011
WBGene00002194	ZK20.2	kin-6	1.36277	2.72554	0	0	#NAME?	0.371745
WBGene00002195	F08F1.1b,F08F1.1c,F08F1.1a	kin-9	36.3231	19.0788	53.5674	2.80769	1.48938	0.21019
WBGene00002196	T01G9.6a.1,T01G9.6a.2,T01G9.6b.1,T01G9.6b.2,T01G9.6b.3	kin-10	10838	11433.6	10242.4	0.89581	-0.158735	0.793437
WBGene00002198	F22D6.1	kin-14	877.257	610.521	1143.99	1.8738	0.905965	0.230049
WBGene00002199	M176.6a,M176.6b	kin-15	45.548	46.3342	44.7618	0.966063	-0.0498103	0.983122
WBGene00002200	M176.7.2,M176.7.1	kin-16	156.509	137.64	175.378	1.27418	0.349571	0.708461
WBGene00002201	T17E9.1a.1,T17E9.1b.1,T17E9.1a.2,T17E9.1b.2	kin-18	7280.5	4995.92	9565.07	1.91458	0.937027	0.146424
WBGene00002202	C03C10.1.2,C03C10.1.1	kin-19	13574.3	13695.8	13452.7	0.98225	-0.0258374	0.961517
WBGene00002203	F46F2.2a.1,F46F2.2a.2,F46F2.2c.1,F46F2.2c.2,F46F2.2d.3,F46F2.2e.2,F46F2.2f.2,F46F2.2b,F46F2.2e.1,F46F2.2d.1,F46F2.2d.2,F46F2.2f.1	kin-20	778.928	906.242	651.614	0.719028	-0.475879	0.525412
WBGene00002204	W08D2.8	kin-21	9.48698	10.9022	8.07179	0.740385	-0.433653	0.847079
WBGene00002206	K07F5.4	kin-24	6.13247	2.72554	9.53939	3.5	1.80735	0.415247
WBGene00002207	B0302.1a,B0302.1b,B0302.1c	sid-3	649.255	710.003	588.507	0.828879	-0.270766	0.719961
WBGene00002208	T06C10.6	kin-26	6.34212	6.81385	5.8704	0.861538	-0.215013	1
WBGene00002210	F58H12.1	kin-29	351.123	333.879	368.367	1.1033	0.141821	0.870793
WBGene00002211	M01B2.1	kin-30	144.087	98.1195	190.054	1.93697	0.953798	0.301141
WBGene00002212	B0523.1	kin-31	33.5451	24.5299	42.5604	1.73504	0.794971	0.516438
WBGene00002213	C30F8.4a,C30F8.4b.1,C30F8.4b.2	kin-32	321.299	317.525	325.073	1.02377	0.0338919	0.977672
WBGene00002214	M7.2b,M7.2a	klc-1	12536.4	7951.76	17121	2.15311	1.10642	0.0732215
WBGene00002215	C18C4.10d.1,C18C4.10d.2,C18C4.10a.1,C18C4.10a.2,C18C4.10c.1,C18C4.10c.2,C18C4.10b.1,C18C4.10b.2	klc-2	1929.63	1523.58	2335.68	1.53303	0.616382	0.389559
WBGene00002216	T09A5.2a,T09A5.2b,T09A5.2c	klp-3	252.741	211.229	294.254	1.39305	0.478249	0.57847
WBGene00002217	F56E3.3a,F56E3.3b,F56E3.3c	klp-4	374.552	249.387	499.717	2.00378	1.00273	0.218512
WBGene00002218	R144.1	klp-6	28.5133	21.8043	35.2224	1.61538	0.691878	0.592347
WBGene00002219	K11D9.1a,K11D9.1b	klp-7	11188.1	9848.74	12527.4	1.27198	0.347078	0.578483
WBGene00002220	C15C7.2	gcc-1	567.646	446.989	688.304	1.53987	0.622807	0.426061
WBGene00002221	C33H5.4	klp-10	1890.27	1268.74	2511.8	1.97976	0.985323	0.169575
WBGene00002222	F20C5.2g,F20C5.2b,F20C5.2c,F20C5.2a,F20C5.2d,F20C5.2f	klp-11	422.564	489.235	355.893	0.727448	-0.459084	0.561454
WBGene00002223	T01G1.1a,T01G1.1d.3,T01G1.1d.4,T01G1.1c,T01G1.1d.1,T01G1.1d.2	klp-12	2108.52	1642.14	2574.9	1.56802	0.648942	0.36191
WBGene00002224	F22F4.3a,F22F4.3b,F22F4.3c	klp-13	5.08418	1.36277	8.80559	6.46154	2.69188	0.288181
WBGene00002225	M01E11.6.2,M01E11.6.1	klp-15	18560	16255.1	20864.9	1.28359	0.36018	0.546966
WBGene00002226	C41G7.2.1,C41G7.2.2	klp-16	18879.7	16480	21279.4	1.29123	0.368746	0.536766
WBGene00002227	W02B12.7	klp-17	6.23729	9.53939	2.9352	0.307692	-1.70044	0.388378
WBGene00002228	C06G3.2	klp-18	13680.3	8536.39	18824.2	2.20517	1.14089	0.0628741
WBGene00002229	Y43F4B.6	klp-19	17951.6	14302.3	21600.9	1.51031	0.594844	0.319825
WBGene00002230	Y50D7A.6.1,Y50D7A.6.2,Y50D7A.6.3	klp-20	259.45	284.819	234.082	0.821862	-0.283031	0.734641
WBGene00002231	C02F5.1	knl-1	2404.77	1466.34	3343.19	2.27995	1.189	0.092392
WBGene00002232	F11A6.1a.1,F11A6.1a.2,F11A6.1b	kpc-1	2341.87	2624.7	2059.04	0.784488	-0.350177	0.613493
WBGene00002233	C25B8.1b,C25B8.1a	kqt-1	78.7262	109.022	48.4308	0.444231	-1.17062	0.241871
WBGene00002234	M60.5	kqt-2	99.5871	100.845	98.3291	0.975052	-0.036449	0.976898
WBGene00002235	Y54G9A.3a.1,Y54G9A.3a.2,Y54G9A.3b.1,Y54G9A.3b.2,Y54G9A.3c.1,Y54G9A.3c.2	kqt-3	156.09	196.239	115.94	0.590812	-0.759229	0.397142
WBGene00002238	T02G5.9a,T02G5.9b,T02G5.9c.1,T02G5.9c.2	kars-1	15502.3	14250.5	16754.1	1.17569	0.233503	0.702216
WBGene00002239	F13B9.5.1,F13B9.5.2	ksr-1	284.871	253.475	316.268	1.24773	0.3193	0.709671
WBGene00002240	F58D5.4a,F58D5.4c.2,F58D5.4b,F58D5.4c.1,F58D5.4c.3	ksr-2	4542.79	3314.26	5771.33	1.74137	0.800219	0.232479
WBGene00002241	F10C2.2	kup-1	10134.2	6112.02	14156.5	2.31616	1.21174	0.0542074
WBGene00002242	C53C9.3a,C53C9.3b,C53C9.3c	kvs-1	77.8351	94.0311	61.6391	0.655518	-0.609292	0.543604
WBGene00002243	Y54G2A.25a,Y54G2A.25b	lad-2	55.7163	58.5991	52.8336	0.90161	-0.149425	0.900683
WBGene00002244	Y71H2AM.19b,Y71H2AM.19a	laf-1	1672.38	1601.26	1743.51	1.08884	0.122789	0.870196
WBGene00002245	K08B4.1c,K08B4.1a,K08B4.1b,K08B4.1d	lag-1	3625.44	2553.83	4697.05	1.83922	0.879092	0.197796
WBGene00002246	Y73C8B.4	lag-2	30.243	34.0693	26.4168	0.775385	-0.367016	0.776034
WBGene00002247	W03F8.5a,W03F8.5b	lam-1	2967.48	2833.2	3101.77	1.09479	0.13066	0.855016
WBGene00002248	T22A3.8	lam-3	293.153	324.339	261.966	0.807692	-0.308122	0.707842
WBGene00002249	ZK353.6	lap-1	4097.33	3744.89	4449.76	1.18822	0.248803	0.715686
WBGene00002250	W07G4.4	lap-2	13348.9	13297.9	13399.9	1.00767	0.0110236	0.990481
WBGene00002251	B0457.1a,B0457.1b,B0457.1c	lat-1	8906.44	7031.89	10781	1.53315	0.616503	0.331039
WBGene00002252	B0286.2a,B0286.2b	lat-2	139.527	178.523	100.531	0.563124	-0.828476	0.36351
WBGene00002253	F40F4.3.1,F40F4.3.2	lbp-1	12323.4	14862.4	9784.48	0.658339	-0.603097	0.324609
WBGene00002254	F40F4.2.1,F40F4.2.2	lbp-2	100240	99624	100856	1.01236	0.0177264	0.975522
WBGene00002255	F40F4.4a,F40F4.4b	lbp-3	4635.31	3751.71	5518.91	1.47104	0.556835	0.405684
WBGene00002256	ZK742.5.1,ZK742.5.2	lbp-4	2917.53	3053.97	2781.1	0.910651	-0.13503	0.840039
WBGene00002257	W02D3.7	lbp-5	445.783	524.667	366.9	0.699301	-0.516015	0.512067
WBGene00002258	W02D3.5	lbp-6	5918.77	6955.58	4881.97	0.701878	-0.510708	0.430928
WBGene00002259	T22G5.2	lbp-7	354.058	400.654	307.462	0.767399	-0.381951	0.635101
WBGene00002260	T22G5.6	lbp-8	39.3107	74.9524	3.669	0.048951	-4.35252	0.000867923
WBGene00002261	F58A3.1c,F58A3.1b,F58A3.1a.1,F58A3.1a.2	ldb-1	434.881	378.85	490.912	1.29579	0.373837	0.64461
WBGene00002262	F13D12.2.1,F13D12.2.2	ldh-1	2412.68	2023.71	2801.65	1.38441	0.469269	0.50649
WBGene00002263	K08H10.1a.1,K08H10.1b.1,K08H10.1f.1,K08H10.1g,K08H10.1i,K08H10.1k,K08H10.1p,K08H10.1h,K08H10.1j,K08H10.1l,K08H10.1m,K08H10.1n,K08H10.1o,K08H10.1a.2,K08H10.1b.2,K08H10.1f.2,K08H10.1e,K08H10.1c.1,K08H10.1c.2,K08H10.1d	lea-1	76019.4	69446.8	82592.1	1.18929	0.250095	0.629184
WBGene00002264	W09H1.6a,W09H1.6b.1,W09H1.6b.2	lec-1	25409.5	26361.4	24457.5	0.927777	-0.10815	0.846646
WBGene00002265	F52H3.7a.1,F52H3.7b.2,F52H3.7a.2,F52H3.7b.1	lec-2	7463.16	7143.64	7782.68	1.08945	0.123607	0.851662
WBGene00002266	ZK892.1f,ZK892.1a,ZK892.1b,ZK892.1c,ZK892.1d,ZK892.1e	lec-3	2262.72	1982.83	2542.61	1.28232	0.358751	0.614411
WBGene00002267	C44F1.3.1,C44F1.3.2	lec-4	3444.35	4295.45	2593.25	0.603719	-0.72805	0.284387
WBGene00002268	ZK1248.16.1,ZK1248.16.2	lec-5	27400.6	25647.3	29153.8	1.13672	0.184877	0.750535
WBGene00002269	Y55B1AR.1	lec-6	16228.7	18460.1	13997.2	0.758243	-0.399269	0.502583
WBGene00002270	R07B1.2.1,R07B1.2.2	lec-7	76.2627	96.7567	55.7688	0.576381	-0.794904	0.428579
WBGene00002271	R07B1.10.1,R07B1.10.2	lec-8	27845.7	36148.8	19542.5	0.540613	-0.887331	0.121753
WBGene00002272	C16H3.2	lec-9	3266.93	3594.99	2938.87	0.81749	-0.290727	0.666308
WBGene00002273	W01A11.4	lec-10	3298.64	3733.99	2863.29	0.766816	-0.383047	0.571193
WBGene00002274	F38A5.3a,F38A5.3b	lec-11	3225.1	2574.27	3875.93	1.50564	0.590377	0.391737
WBGene00002275	W01G7.5	lem-2	13152.1	14246.4	12057.8	0.846375	-0.240632	0.689185
WBGene00002276	F42H11.2	lem-3	4799	2701.01	6896.98	2.55348	1.35247	0.0436964
WBGene00002278	Y55F3AM.6a.1,Y55F3AM.6b.1,Y55F3AM.6a.2,Y55F3AM.6b.2	lep-2	2211.83	2123.2	2300.46	1.08349	0.115685	0.875298
WBGene00002280	F01G12.5a.2,F01G12.5b.2,F01G12.5a.1,F01G12.5b.1	let-2	6680.56	8002.19	5358.94	0.669684	-0.578448	0.368481
WBGene00002282	C44H4.2	let-4	92.1442	132.189	52.0998	0.394132	-1.34325	0.169442
WBGene00002295	K08F8.6	let-19	1803.42	1905.15	1701.68	0.893199	-0.162946	0.814913
WBGene00002297	T19E10.1a.2,T19E10.1b.2,T19E10.1a.1,T19E10.1b.1	ect-2	6375.25	4588.45	8162.05	1.77883	0.830926	0.202499
WBGene00002299	ZK1067.1c,ZK1067.1d,ZK1067.1a,ZK1067.1b	let-23	208.661	164.895	252.427	1.53083	0.614317	0.484504
WBGene00002324	Y54E5B.3b,Y54E5B.3a	let-49	6074.76	4779.24	7370.28	1.54215	0.62494	0.339783
WBGene00002335	ZK792.6	let-60	5977.01	5727.72	6226.29	1.08704	0.12041	0.85837
WBGene00002344	M7.1	let-70	31038.6	27874.1	34203.1	1.22706	0.295203	0.604788
WBGene00002348	R06C7.10.1,R06C7.10.2	myo-1	361.606	299.809	423.402	1.41224	0.497983	0.544904
WBGene00002363	F38H4.9.1,F38H4.9.2,F38H4.9.3	let-92	9976.79	10129.5	9824.11	0.969854	-0.0441609	0.93893
WBGene00002368	K08E7.3	let-99	6966.11	5213.96	8718.27	1.6721	0.741663	0.251771
WBGene00002393	Y65B4BR.2a,Y65B4BR.2d,Y65B4BR.2e,Y65B4BR.2f,Y65B4BR.2b,Y65B4BR.2c	lpr-1	114.158	122.649	105.667	0.861538	-0.215013	0.822307
WBGene00002497	F52H3.1.1,F52H3.1.2,F52H3.1.3,F52H3.1.4	let-268	1022.6	1067.05	978.155	0.916691	-0.125492	0.86137
WBGene00002583	B0261.2a,B0261.2b	let-363	1549.99	1206.05	1893.94	1.57036	0.651096	0.370362
WBGene00002601	F26B1.7	let-381	147.965	159.444	136.487	0.856016	-0.224291	0.805506
WBGene00002632	F26D11.11a,F26D11.11b	let-413	596.317	426.547	766.087	1.79602	0.844802	0.277482
WBGene00002637	F26F12.7	let-418	8802.87	7826.39	9779.34	1.24953	0.321391	0.614475
WBGene00002694	C10H11.9	let-502	5087.43	3872.99	6301.87	1.62713	0.702331	0.290231
WBGene00002696	E01A2.4.1,E01A2.4.2	let-504	11009.7	7112.3	14907.1	2.09597	1.06762	0.0871444
WBGene00002717	C01G8.9a,C01G8.9c.1,C01G8.9c.2,C01G8.9d,C01G8.9b,C01G8.9e	let-526	4177.21	2793.68	5560.73	1.99047	0.993108	0.141417
WBGene00002783	F57B10.1.1,F57B10.1.2	let-607	6420.01	4054.24	8785.78	2.16706	1.11574	0.0874634
WBGene00002804	Y110A7A.19	let-630	2686.07	2022.35	3349.79	1.65639	0.728039	0.297514
WBGene00002827	C29E6.1a.1,C29E6.1b.1,C29E6.1c.1,C29E6.1a.2,C29E6.1b.2,C29E6.1c.2	let-653	81.9759	81.7662	82.1855	1.00513	0.00737953	1
WBGene00002845	F57B9.2a,F57B9.2b,F57B9.2c,F57B9.2d,F57B9.2e	let-711	6765.74	6226.5	7304.97	1.17321	0.230458	0.725284
WBGene00002850	C16A3.3	let-716	4543.84	3439.63	5648.05	1.64205	0.7155	0.285692
WBGene00002855	C05D11.12.2,C05D11.12.1	let-721	12546.6	11415.9	13677.3	1.19809	0.260734	0.67452
WBGene00002879	C29E4.8.2,C29E4.8.1	let-754	7649.96	7294.91	8005.02	1.09734	0.134015	0.838556
WBGene00002881	C05D11.4	let-756	217.729	119.924	315.534	2.63112	1.39568	0.110051
WBGene00002889	F20H11.2	let-765	5068.4	3957.48	6179.32	1.56143	0.642865	0.33325
WBGene00002891	C56G2.6b,C56G2.6c,C56G2.6a.1,C56G2.6a.2	let-767	12132.2	11612.2	12652.2	1.08956	0.123748	0.84504
WBGene00002915	H19M22.2a,H19M22.2b,H19M22.2d,H19M22.2c	let-805	1375.09	1670.76	1079.42	0.646066	-0.630247	0.383968
WBGene00002957	F33A8.1	let-858	8034.58	6977.38	9091.77	1.30303	0.381876	0.551809
WBGene00002974	F09E8.7a,F09E8.7b	lev-1	106.296	145.816	66.7757	0.457944	-1.12676	0.236951
WBGene00002975	C35C5.5	lev-8	63.5261	65.413	61.6391	0.942308	-0.0857299	0.94623
WBGene00002976	T07H6.5b,T07H6.5c,T07H6.5a	lev-9	32.2872	28.6182	35.9562	1.25641	0.329308	0.812106
WBGene00002977	Y105E8A.7a,Y105E8A.7b,Y105E8A.7e	lev-10	402.961	436.086	369.835	0.848077	-0.237733	0.763604
WBGene00002978	Y105E8B.1c,Y105E8B.1k,Y105E8B.1l,Y105E8B.1m.1,Y105E8B.1m.2,Y105E8B.1n.1,Y105E8B.1n.2,Y105E8B.1o,Y105E8B.1p,Y105E8B.1q,Y105E8B.1r,Y105E8B.1s,Y105E8B.1a,Y105E8B.1b.1,Y105E8B.1b.2,Y105E8B.1d,Y105E8B.1j,Y105E8B.1t,Y105E8B.1e.2,Y105E8B.1g,Y105E8B.1i.1,Y105E8B.1i.2,Y105E8B.1e.1,Y105E8B.1f	lev-11	18071.8	22146.4	13997.2	0.632032	-0.66193	0.265022
WBGene00002979	C46H11.4d,C46H11.4c,C46H11.4e,C46H11.4f,C46H11.4b,C46H11.4a	lfe-2	1351.97	1155.63	1548.32	1.3398	0.422022	0.566574
WBGene00002980	C32D5.9	lgg-1	38206.7	38300.7	38112.8	0.995095	-0.00709337	0.985444
WBGene00002981	ZK593.6a.1,ZK593.6a.2,ZK593.6b.1,ZK593.6b.2	lgg-2	4993.4	4381.31	5605.49	1.27941	0.35548	0.594757
WBGene00002982	B0336.8	lgg-3	2313.88	1873.81	2753.95	1.46971	0.555528	0.43241
WBGene00002983	C54G7.3a,C54G7.3b	lgx-1	27.4651	49.0597	5.8704	0.119658	-3.06301	0.0178939
WBGene00002985	C29A12.3a,C29A12.3b	lig-1	6878.11	4134.65	9621.58	2.32706	1.21851	0.0608296
WBGene00002986	C07H6.1.1,C07H6.1.2	lig-4	4463.54	4172.8	4754.29	1.13935	0.188212	0.782703
WBGene00002987	ZC64.4a,ZC64.4b,ZC64.4c	lim-4	10.4828	13.6277	7.33799	0.538462	-0.893085	0.596128
WBGene00002988	K03E6.1b,K03E6.1a	lim-6	387.236	415.645	358.828	0.863304	-0.21206	0.789231
WBGene00002989	C04F1.3	lim-7	136.015	117.198	154.832	1.32111	0.40175	0.672689
WBGene00002990	C37F5.1a,C37F5.1b.2,C37F5.1b.1	lin-1	390.329	411.557	369.101	0.896842	-0.157075	0.842458
WBGene00002991	F17E5.1a,F17E5.1b	lin-2	130.774	139.003	122.544	0.881599	-0.181806	0.846127
WBGene00002992	F36H1.4c,F36H1.4g,F36H1.4a,F36H1.4b.1,F36H1.4d.1,F36H1.4f.1,F36H1.4h.1,F36H1.4b.2,F36H1.4d.2,F36H1.4f.2,F36H1.4h.2,F36H1.4e	lin-3	2902.49	2023.71	3781.27	1.86848	0.901865	0.194265
WBGene00002994	T09A5.10.1,T09A5.10.2	lin-5	4351.01	3073.05	5628.98	1.83172	0.873202	0.194253
WBGene00002996	Y54G11A.10a,Y54G11A.10b	lin-7	2629.31	2467.98	2790.64	1.13074	0.177267	0.80411
WBGene00002997	B0454.1	lin-8	1303.07	1511.31	1094.83	0.724423	-0.465097	0.520351
WBGene00002998	ZK637.7a.2,ZK637.7b.2,ZK637.7b.1,ZK637.7a.1	lin-9	2515.15	1458.16	3572.14	2.44975	1.29263	0.0667494
WBGene00002999	C09H6.2a,C09H6.2b,C09H6.2c	lin-10	762.155	741.347	782.964	1.05614	0.0787968	0.924538
WBGene00003000	ZC247.3	lin-11	123.96	115.835	132.084	1.14027	0.189377	0.853677
WBGene00003001	R107.8	lin-12	137.378	119.924	154.832	1.29108	0.368583	0.699046
WBGene00003002	C03B8.4	lin-13	3518.04	2579.72	4456.36	1.72746	0.78865	0.248973
WBGene00003003	T25C12.1a,T25C12.1b	lin-14	144.401	118.561	170.241	1.4359	0.521953	0.575468
WBGene00003006	Y71F9B.5a.1,Y71F9B.5b.1,Y71F9B.5a.2,Y71F9B.5b.2,Y71F9B.5a.3,Y71F9B.5b.3,Y71F9B.5c,Y71F9B.5d	lin-17	196.449	177.16	215.737	1.21775	0.28422	0.754913
WBGene00003007	C16B8.1.1,C16B8.1.2	lin-18	413.234	512.402	314.066	0.61293	-0.706207	0.374849
WBGene00003008	Y54G2A.1	lin-22	23.1671	27.2554	19.0788	0.7	-0.514573	0.70248
WBGene00003009	K10B2.1a.1,K10B2.1b.1,K10B2.1a.2,K10B2.1b.2,K10B2.1c,K10B2.1d	lin-23	6998.3	6332.79	7663.8	1.21018	0.275218	0.672922
WBGene00003010	B0001.1a,B0001.1b,B0001.1c	lin-24	11932.2	9914.15	13950.3	1.40711	0.49273	0.426402
WBGene00003011	F56H9.5.1,F56H9.5.2	lin-25	475.188	475.607	474.768	0.998237	-0.00254612	0.995224
WBGene00003012	F18A1.2c,F18A1.2a.1,F18A1.2b.1,F18A1.2a.2,F18A1.2b.2	lin-26	4965.57	3244.76	6686.38	2.06067	1.04312	0.117428
WBGene00003014	F02E9.2a,F02E9.2b	lin-28	11196.7	10159.5	12233.9	1.20419	0.268062	0.668834
WBGene00003015	W03C9.4a,W03C9.4c.1,W03C9.4c.2,W03C9.4b	lin-29	179.571	158.081	201.061	1.27188	0.346966	0.704374
WBGene00003017	K10G6.1	lin-31	26.2071	34.0693	18.345	0.538462	-0.893085	0.472756
WBGene00003018	T14F9.5	lin-32	23.4292	39.5203	7.33799	0.185676	-2.42914	0.0612139
WBGene00003019	H32C10.2a,H32C10.2b	lin-33	397.143	453.803	340.483	0.750289	-0.414482	0.602189
WBGene00003020	C32F10.2	lin-35	4537.76	2996.73	6078.79	2.02847	1.0204	0.128328
WBGene00003021	F44B9.6	lin-36	4401.07	2487.06	6315.08	2.53918	1.34436	0.0464573
WBGene00003022	ZK418.4	lin-37	5894.19	4465.8	7322.58	1.6397	0.713435	0.276875
WBGene00003024	C07H6.7.2,C07H6.7.1	lin-39	154.884	198.964	110.804	0.556902	-0.844505	0.347178
WBGene00003025	T27C4.4b.1,T27C4.4a,T27C4.4b.2,T27C4.4d,T27C4.4e.1,T27C4.4e.2	lin-40	10353.9	11276.9	9430.79	0.836291	-0.257923	0.674477
WBGene00003026	C12C8.3a.1,C12C8.3b.1,C12C8.3a.2,C12C8.3b.2	lin-41	4381.99	3612.7	5151.27	1.42588	0.51185	0.446987
WBGene00003029	E01A2.3	lin-44	155.775	194.876	116.674	0.598709	-0.740073	0.409226
WBGene00003030	Y73B6A.5b,Y73B6A.5a,Y73B6A.5d,Y73B6A.5e,Y73B6A.5c,Y73B6A.5f	lin-45	3930.96	2814.12	5047.81	1.79374	0.842972	0.21383
WBGene00003031	R186.4	lin-46	86.169	106.296	66.0419	0.621302	-0.686634	0.485276
WBGene00003033	F34D10.5	lin-48	36.7424	27.2554	46.2294	1.69615	0.762267	0.525692
WBGene00003034	F42A9.2	lin-49	2505.45	1242.85	3768.06	3.0318	1.60017	0.0239822
WBGene00003035	ZK632.13b,ZK632.13a	lin-52	3537.18	2931.32	4143.03	1.41337	0.499137	0.466194
WBGene00003036	K07A1.12	lin-53	12015.1	9944.13	14086	1.41651	0.502346	0.41711
WBGene00003037	JC8.6a,JC8.6b	lin-54	5893.56	3823.93	7963.19	2.08246	1.05829	0.107284
WBGene00003038	ZK673.3	lin-56	668.439	459.254	877.624	1.91098	0.934312	0.225346
WBGene00003040	T12F5.4	lin-59	1728.46	1201.96	2254.97	1.87607	0.907712	0.208293
WBGene00003041	R06C7.7a.1,R06C7.7a.2,R06C7.7b	lin-61	3036.57	2076.86	3996.27	1.92419	0.944249	0.17269
WBGene00003043	C05B10.1a,C05B10.1b,C05B10.1c	lip-1	3203.35	2720.09	3686.61	1.35533	0.43864	0.525718
WBGene00003044	F18A1.3a,F18A1.3b,F18A1.3c,F18A1.3d,F18A1.3i,F18A1.3l,F18A1.3e,F18A1.3j,F18A1.3m,F18A1.3f,F18A1.3g,F18A1.3h,F18A1.3k,F18A1.3n	lir-1	4814.25	3926.14	5702.36	1.45241	0.538446	0.420021
WBGene00003045	F18A1.4a,F18A1.4b	lir-2	573.464	476.97	669.959	1.40462	0.490175	0.531811
WBGene00003046	F37H8.1	lir-3	361.868	388.39	335.346	0.863428	-0.211853	0.791072
WBGene00003047	T03F6.5	lis-1	4262.43	4345.87	4178.99	0.961599	-0.0564931	0.927976
WBGene00003048	W06F12.1d,W06F12.1a,W06F12.1e,W06F12.1b.1,W06F12.1b.2,W06F12.1c	lit-1	2656.72	2203.6	3109.84	1.41126	0.496979	0.478231
WBGene00003052	DY3.2.1,DY3.2.2	lmn-1	12481.7	10795.9	14167.5	1.3123	0.392103	0.525903
WBGene00003053	C03B1.12	lmp-1	5334.51	6072.5	4596.52	0.75694	-0.40175	0.537647
WBGene00003055	F48E8.1a.1,F48E8.1a.2,F48E8.1b,F48E8.1c	lon-1	1691.77	2232.22	1151.33	0.515779	-0.955175	0.184168
WBGene00003056	C39E6.1	lon-2	1181.47	1439.09	923.853	0.641973	-0.639416	0.381798
WBGene00003057	ZK836.1	lon-3	94.9746	182.611	7.33799	0.0401837	-4.63725	3.80408e-05
WBGene00003058	ZK945.9	lov-1	5.55591	8.17662	2.9352	0.358974	-1.47805	0.484585
WBGene00003059	C48E7.3	lpd-2	8160.06	6347.78	9972.33	1.57099	0.651678	0.307651
WBGene00003060	Y47G6A.23d,Y47G6A.23a,Y47G6A.23b,Y47G6A.23c	lpd-3	1176.49	948.488	1404.49	1.48077	0.566347	0.444627
WBGene00003061	ZK973.10	lpd-5	12069.5	12345.3	11793.6	0.95531	-0.065959	0.909885
WBGene00003062	K09H9.6	lpd-6	3977.51	3340.15	4614.86	1.38163	0.466375	0.492108
WBGene00003063	R13A5.12	lpd-7	29714.1	22037.4	37390.7	1.6967	0.76273	0.181079
WBGene00003064	R10H10.1	lpd-8	6134.56	5885.8	6383.32	1.08453	0.117067	0.862095
WBGene00003065	T21C9.5a,T21C9.5b	lpd-9	3244.97	2954.49	3535.45	1.19664	0.258985	0.709754
WBGene00003066	ZC410.7b.2,ZC410.7b.1,ZC410.7b.3,ZC410.7b.4,ZC410.7a.1,ZC410.7a.2	lpl-1	4984.44	4394.93	5573.94	1.26826	0.342856	0.608122
WBGene00003067	F55H2.4	lrg-1	3068.75	2089.13	4048.37	1.93783	0.954441	0.167774
WBGene00003068	T27C10.6	lrk-1	463.447	456.528	470.365	1.03031	0.0430785	0.965556
WBGene00003071	F29D11.1	lrp-1	1097.97	1082.04	1113.91	1.02945	0.0418761	0.961704
WBGene00003072	T21E3.3	lrp-2	1075.59	1091.58	1059.61	0.97071	-0.0428882	0.949685
WBGene00003073	R74.1.1,R74.1.2	lars-1	6374.41	4762.88	7985.94	1.6767	0.745627	0.252713
WBGene00003074	ZK524.3a,ZK524.3c	lars-2	3130.7	2433.91	3827.5	1.57257	0.653127	0.344312
WBGene00003075	T04H1.6	lrx-1	32.3396	46.3342	18.345	0.395928	-1.33669	0.256386
WBGene00003076	F40F8.9.1,F40F8.9.2	lsm-1	5841.41	5828.57	5854.25	1.00441	0.00634312	0.99762
WBGene00003077	Y62E10A.12a,Y62E10A.12b	lsm-3	3836.51	4315.89	3357.13	0.777853	-0.36243	0.587438
WBGene00003078	F32A5.7.2,F32A5.7.1	lsm-4	1992.79	1951.49	2034.09	1.04233	0.059811	0.93892
WBGene00003079	F28F8.3.1,F28F8.3.2	lsm-5	3197.06	3188.88	3205.24	1.00513	0.00737953	0.997224
WBGene00003080	Y71G12B.14	lsm-6	617.23	779.505	454.956	0.583647	-0.776832	0.311592
WBGene00003081	ZK593.7	lsm-7	7228.66	7917.7	6539.62	0.82595	-0.275874	0.662859
WBGene00003082	Y73B6BL.32	lsm-8	3157.12	3464.16	2850.08	0.822732	-0.281506	0.67693
WBGene00003083	T22A3.3a,T22A3.3b.1,T22A3.3b.2,T22A3.3b.3,T22A3.3b.4,T22A3.3b.5	lst-1	4545.31	4012	5078.63	1.26586	0.340118	0.613738
WBGene00003084	R160.7	lst-2	809.486	769.965	849.006	1.10265	0.140981	0.85852
WBGene00003085	Y37A1B.1a,Y37A1B.1b.1,Y37A1B.1b.2,Y37A1B.1c,Y37A1B.1d	ccar-1	11687.8	9219.14	14156.5	1.53555	0.618756	0.318268
WBGene00003086	Y37A1B.2b,Y37A1B.2c,Y37A1B.2f,Y37A1B.2g.1,Y37A1B.2g.2,Y37A1B.2d,Y37A1B.2h.1,Y37A1B.2h.2,Y37A1B.2h.3,Y37A1B.2e,Y37A1B.2a	lst-4	16268.3	13059.4	19477.2	1.49143	0.576697	0.338959
WBGene00003087	F49H12.1a,F49H12.1b.1,F49H12.1b.2	lsy-2	1223.19	1584.9	861.48	0.543554	-0.879503	0.230249
WBGene00003089	K02C4.4a,K02C4.4b	ltd-1	351.437	316.163	386.712	1.22314	0.290593	0.728605
WBGene00003090	Y22F5A.4.1,Y22F5A.4.2	lys-1	18371.1	21470.4	15271.8	0.711296	-0.491479	0.405485
WBGene00003091	Y22F5A.5	lys-2	5061.91	5328.43	4795.38	0.899961	-0.152066	0.813104
WBGene00003092	Y22F5A.6	lys-3	232.457	252.113	212.802	0.844075	-0.244557	0.772955
WBGene00003093	F58B3.1	lys-4	3814.5	2951.76	4677.24	1.58456	0.664081	0.328634
WBGene00003094	F58B3.2	lys-5	150.376	49.0597	251.693	5.13034	2.35905	0.012511
WBGene00003095	F58B3.3	lys-6	94.6601	85.8545	103.466	1.20513	0.269187	0.797653
WBGene00003096	C02A12.4	lys-7	122429	219147	25711.6	0.117326	-3.09141	2.62946e-09
WBGene00003097	C17G10.5.1,C17G10.5.2	lys-8	11210.6	15291.6	7129.59	0.466241	-1.10085	0.0774127
WBGene00003099	F17E9.11	lys-10	50.4225	100.845	0	0	#NAME?	1.13661e-06
WBGene00003100	Y53C12B.5a,Y53C12B.5b	mab-3	33.2306	42.2459	24.2154	0.573201	-0.802887	0.496606
WBGene00003102	C08C3.3	mab-5	154.832	200.327	109.336	0.545788	-0.873589	0.331
WBGene00003104	ZC13.4	mab-7	48.9025	73.5896	24.2154	0.32906	-1.60358	0.14227
WBGene00003106	T27A1.6	mab-9	15.6719	12.2649	19.0788	1.55556	0.63743	0.692686
WBGene00003107	R166.1a,R166.1b	mab-10	220.454	211.229	229.679	1.08734	0.12081	0.899891
WBGene00003111	Y71G12B.20a,Y71G12B.20c,Y71G12B.20d,Y71G12B.20b	mab-20	1301.29	1624.42	978.155	0.602155	-0.731792	0.314807
WBGene00003112	F35G12.6	mab-21	336.604	234.396	438.812	1.87209	0.904652	0.272582
WBGene00003114	C32C4.5a,C32C4.5b	mab-23	6.34212	6.81385	5.8704	0.861538	-0.215013	1
WBGene00003119	Y48C3A.7	mac-1	8745.63	9925.06	7566.21	0.762334	-0.391505	0.531838
WBGene00003123	R09B3.5	mag-1	12857.3	12829.1	12885.5	1.0044	0.00632829	0.996677
WBGene00003124	K10B3.9.1,K10B3.9.2	mai-1	1298.46	1354.59	1242.32	0.917118	-0.124821	0.85977
WBGene00003129	Y37E11AL.7a,Y37E11AL.7c,Y37E11AL.7b	map-1	2958.1	3143.91	2772.29	0.881798	-0.18148	0.787542
WBGene00003130	Y116A8A.9a.3,Y116A8A.9b.2,Y116A8A.9c.1,Y116A8A.9c.2,Y116A8A.9a.2,Y116A8A.9a.1,Y116A8A.9b.1	map-2	5311.92	5715.46	4908.38	0.858791	-0.219621	0.733864
WBGene00003132	Y110A7A.17a,Y110A7A.17b	mat-1	8868.59	7033.26	10703.9	1.5219	0.605876	0.33964
WBGene00003133	W10C6.1	mat-2	4026.72	3319.71	4733.74	1.42595	0.511924	0.450035
WBGene00003134	F10C5.1	mat-3	1985.4	2067.32	1903.48	0.920744	-0.119127	0.862022
WBGene00003136	C09H6.3	mau-2	2330.76	1673.48	2988.03	1.78552	0.836342	0.236429
WBGene00003142	Y62E10A.8a,Y62E10A.8b	mau-8	3088.88	2080.95	4096.8	1.96872	0.977256	0.157687
WBGene00003143	C34B4.1a,C34B4.1b	max-1	234.659	156.719	312.599	1.99465	0.996135	0.247655
WBGene00003144	Y38F1A.10a,Y38F1A.10c,Y38F1A.10b,Y38F1A.10e,Y38F1A.10d,Y38F1A.10f	max-2	7164.87	5607.8	8721.94	1.55532	0.637214	0.323761
WBGene00003148	H21P03.1	mbf-1	8788.03	7582.45	9993.61	1.31799	0.398342	0.53154
WBGene00003149	T04C10.1	mbk-1	1266.12	1031.62	1500.62	1.45463	0.540651	0.463548
WBGene00003150	F49E11.1b,F49E11.1g,F49E11.1c,F49E11.1k,F49E11.1h,F49E11.1l,F49E11.1e,F49E11.1j.1,F49E11.1f,F49E11.1a,F49E11.1i,F49E11.1m,F49E11.1d.1,F49E11.1j.2,F49E11.1n.1,F49E11.1d.2,F49E11.1j.3,F49E11.1n.2,F49E11.1d.3,F49E11.1j.4,F49E11.1n.3	mbk-2	9851.83	9371.77	10331.9	1.10245	0.140711	0.826604
WBGene00003151	W09C2.3b,W09C2.3a,W09C2.3c,W09C2.3d	mca-1	2200.82	2065.96	2335.68	1.13056	0.177033	0.807082
WBGene00003153	Y67D8C.10a.1,Y67D8C.10c.1,Y67D8C.10d.1,Y67D8C.10d.2,Y67D8C.10d.3,Y67D8C.10d.4,Y67D8C.10c.2,Y67D8C.10c.3,Y67D8C.10c.4,Y67D8C.10a.2,Y67D8C.10a.3,Y67D8C.10a.4,Y67D8C.10b.1,Y67D8C.10b.2,Y67D8C.10b.3,Y67D8C.10b.4,Y67D8C.10e	mca-3	5353.8	5141.73	5565.87	1.08249	0.114352	0.866987
WBGene00003154	Y17G7B.5a.2,Y17G7B.5b,Y17G7B.5a.1	mcm-2	13701.5	15119.9	12283.1	0.812376	-0.299781	0.618274
WBGene00003155	C25D7.6	mcm-3	15728.6	13402.8	18054.4	1.34706	0.429811	0.477994
WBGene00003156	Y39G10AR.14a.2,Y39G10AR.14a.1,Y39G10AR.14b	mcm-4	9738.62	10016.4	9460.88	0.944542	-0.082313	0.890644
[truncated: 20,911 more rows]
