# Supplementary material for: Clostridium butyricum MIYAIRI 588 Increases the Lifespan and Multiple-Stress Resistance of Caenorhabditis elegans
Source: Nutrients. 2018 Dec 5;10(12):1921. doi: 10.3390/nu10121921 (PMC6316807; doi:10.3390/nu10121921)
Supplement: Supplementary file 1 [file nutrients-10-01921-s001.zip › TableS4.xlsx]

## Sheet: Sheet1
Table S4. Genes downregulated by the CBM 588 feeding (Log2FC<=-2, p<0.05)
GeneID	TranscriptID	GeneName	baseMean	baseMeanA	baseMeanB	foldChange	log2FoldChange	P-value
WBGene00007872	C32H11.9	C32H11.9	174.12	347.506	0.733799	0.00211161	-8.88744	2.0705e-10
WBGene00007875	C32H11.12	dod-24	1007.24	2010.09	4.4028	0.00219035	-8.83462	8.54759e-17
WBGene00018910	F56A4.2	F56A4.2	3724.45	7420.28	28.6182	0.00385675	-8.0184	4.6447e-19
WBGene00021224	Y19D10A.9	clec-209	3724.45	7420.28	28.6182	0.00385675	-8.0184	4.6447e-19
WBGene00007873	C32H11.10	dod-21	176.531	351.595	1.4676	0.00417412	-7.90431	7.50741e-10
WBGene00006075	F22B8.5c,F22B8.5b,F22B8.5a	str-7	185.756	369.311	2.2014	0.00596083	-7.39027	1.41193e-09
WBGene00020938	W02D7.2	clec-218	94.0836	186.7	1.4676	0.00786075	-6.99112	2.25562e-07
WBGene00009706	F44G3.2	argk-1	1875.54	3721.73	29.352	0.00788666	-6.98637	1.26285e-14
WBGene00018643	F49F1.1	drd-50	233.505	463.342	3.669	0.00791855	-6.98055	8.54748e-10
WBGene00004099	C03A7.4	abu-15	31.7106	62.6874	0.733799	0.0117057	-6.41665	0.000103842
WBGene00013797	Y116A8C.20	Y116A8C.20	25.5782	50.4225	0.733799	0.014553	-6.10254	0.000323378
WBGene00044011	T06E4.12	T06E4.12	24.2154	47.697	0.733799	0.0153846	-6.02237	0.000425824
WBGene00006950	ZK678.5	wrt-4	22.1712	43.6086	0.733799	0.0168269	-5.89308	0.000655687
WBGene00000639	ZK265.2	col-63	231.619	455.165	8.07179	0.0177338	-5.81736	3.24392e-08
WBGene00018630	F49D11.6	F49D11.6	20.8085	40.8831	0.733799	0.0179487	-5.79998	0.000886655
WBGene00015759	C14C6.5a,C14C6.5b.1,C14C6.5b.2,C14C6.5b.3,C14C6.5b.4	C14C6.5	1379.86	2710.55	49.1646	0.0181382	-5.78482	3.56819e-11
WBGene00012429	Y11D7A.5	Y11D7A.5	18.0829	35.432	0.733799	0.0207101	-5.59352	0.00168578
WBGene00010128	F55G11.8	F55G11.8	158.658	310.712	6.60419	0.0212551	-5.55605	4.08199e-07
WBGene00000596	C15A11.5	col-7	139.894	273.917	5.8704	0.0214313	-5.54414	7.26979e-07
WBGene00011107	R07E3.6	R07E3.6	16.7201	32.7065	0.733799	0.0224359	-5.47805	0.00237709
WBGene00189995	C06E7.88	C06E7.88	16.0388	31.3437	0.733799	0.0234114	-5.41665	0.00284079
WBGene00019866	R04B3.1	R04B3.1	15.3574	29.9809	0.733799	0.0244755	-5.35252	0.00341065
WBGene00011979	T24B8.5	T24B8.5	5429.28	10591.5	267.103	0.0252187	-5.30936	5.08707e-12
WBGene00007996	C38C6.3	C38C6.3	14.676	28.6182	0.733799	0.025641	-5.2854	0.004115
WBGene00021582	Y46C8AL.4	clec-71	13.9946	27.2554	0.733799	0.0269231	-5.21501	0.00499093
WBGene00015932	C17H12.6a,C17H12.6b	C17H12.6	682.329	1328.7	35.9562	0.0270611	-5.20763	6.12647e-09
WBGene00008611	F09C3.3	fbxb-68	80.5607	156.719	4.4028	0.0280936	-5.15361	1.8162e-05
WBGene00010125	F55G11.5a,F55G11.5b	dod-22	65.8847	128.1	3.669	0.0286416	-5.12575	3.99813e-05
WBGene00010928	M162.2	clec-258	111.642	216.68	6.60419	0.030479	-5.03604	7.40808e-06
WBGene00000719	T06E4.6	col-146	369.101	715.454	22.7478	0.0317949	-4.97506	1.29533e-07
WBGene00010468	K01D12.9	K01D12.9	47.1204	91.3056	2.9352	0.032147	-4.95917	0.00016959
WBGene00000024	AC3.3	abu-1	23.2195	44.9714	1.4676	0.032634	-4.93748	0.00148859
WBGene00021491	Y40B10A.6	comt-4	103.466	200.327	6.60419	0.032967	-4.92283	1.32391e-05
WBGene00022827	ZK816.4	ZK816.4	11.2691	21.8043	0.733799	0.0336538	-4.89308	0.011454
WBGene00077757	E02H4.7	E02H4.7	55.6639	107.659	3.669	0.0340798	-4.87494	0.000118008
WBGene00000712	F41F3.4	col-139	1353.07	2615.16	90.9911	0.0347938	-4.84503	7.03763e-09
WBGene00007250	C01G12.10.2,C01G12.10.1	nspb-8	10.5877	20.4416	0.733799	0.0358974	-4.79998	0.0143234
WBGene00011535	T06E4.8	T06E4.8	10.5877	20.4416	0.733799	0.0358974	-4.79998	0.0143234
WBGene00012346	W08G11.1	W08G11.1	10.5877	20.4416	0.733799	0.0358974	-4.79998	0.0143234
WBGene00018640	F49E10.2b,F49E10.2a	F49E10.2	10.5877	20.4416	0.733799	0.0358974	-4.79998	0.0143234
WBGene00020484	T13C5.3	T13C5.3	10.5877	20.4416	0.733799	0.0358974	-4.79998	0.0143234
WBGene00019917	R07C3.1	clec-43	31.0816	59.9619	2.2014	0.0367133	-4.76755	0.000810038
WBGene00008493	F01D5.2	F01D5.2	247.29	476.97	17.6112	0.0369231	-4.75933	1.16706e-06
WBGene00017560	F18C5.5	F18C5.5	19.8126	38.1576	1.4676	0.0384615	-4.70044	0.00306393
WBGene00015856	C16C8.19	C16C8.19	9.90629	19.0788	0.733799	0.0384615	-4.70044	0.0180389
WBGene00018387	F43C11.10	F43C11.10	9.90629	19.0788	0.733799	0.0384615	-4.70044	0.0180389
WBGene00235311	Y57E12B.11	Y57E12B.11	9.90629	19.0788	0.733799	0.0384615	-4.70044	0.0180389
WBGene00003057	ZK836.1	lon-3	94.9746	182.611	7.33799	0.0401837	-4.63725	3.80408e-05
WBGene00013796	Y116A8C.19	Y116A8C.19	75.8434	145.816	5.8704	0.0402588	-4.63455	7.71421e-05
WBGene00018264	F41B5.7a,F41B5.7b	cyp-33C6	9.22491	17.716	0.733799	0.0414201	-4.59352	0.0228905
WBGene00000732	F57B1.3	col-159	1217.74	2337.15	98.3291	0.0420722	-4.57099	3.96417e-08
WBGene00000656	C09G5.5	col-80	7368.76	14129.2	608.32	0.0430541	-4.53771	3.93875e-10
WBGene00017307	F09F9.2	F09F9.2	44.0804	84.4918	3.669	0.0434243	-4.52535	0.00046502
WBGene00013852	ZC101.3	hhat-1	52.6239	100.845	4.4028	0.043659	-4.51758	0.000291121
WBGene00003525	4R79.1a,4R79.1b,4R79.1c	nas-6	8.54352	16.3532	0.733799	0.0448718	-4.47805	0.0292834
WBGene00016464	C36B7.1	C36B7.1	8.54352	16.3532	0.733799	0.0448718	-4.47805	0.0292834
WBGene00019913	R06B10.2	R06B10.2	8.54352	16.3532	0.733799	0.0448718	-4.47805	0.0292834
WBGene00022261	Y73C8C.2	clec-210	8.54352	16.3532	0.733799	0.0448718	-4.47805	0.0292834
WBGene00009048	F22B8.6a.1,F22B8.6a.2,F22B8.6b	cth-1	1907.04	3646.77	167.306	0.0458779	-4.44606	3.09238e-08
WBGene00016943	C55B7.4a,C55B7.4b.1,C55B7.4b.2,C55B7.4b.3,C55B7.4b.4,C55B7.4b.5,C55B7.4b.6,C55B7.4b.7	acdh-1	5434.78	10381.6	487.977	0.0470041	-4.41107	2.44648e-09
WBGene00012728	Y39G8B.9	Y39G8B.9	96.3898	183.974	8.80559	0.0478632	-4.38494	7.24802e-05
WBGene00002260	T22G5.6	lbp-8	39.3107	74.9524	3.669	0.048951	-4.35252	0.000867923
WBGene00009398	F35C5.10	nspb-11	7.86214	14.9905	0.733799	0.048951	-4.35252	0.0377899
WBGene00018026	F35A5.4	F35A5.4	7.86214	14.9905	0.733799	0.048951	-4.35252	0.0377899
WBGene00021931	Y55F3AM.14.1,Y55F3AM.14.2	Y55F3AM.14	7.86214	14.9905	0.733799	0.048951	-4.35252	0.0377899
WBGene00044475	F56D6.13	F56D6.13	7.86214	14.9905	0.733799	0.048951	-4.35252	0.0377899
WBGene00000722	B0024.1	col-149	85.1207	162.17	8.07179	0.0497738	-4.32847	0.000119787
WBGene00000609	F11G11.11	col-20	5997.13	11424.1	570.162	0.0499087	-4.32456	3.2855e-09
WBGene00009429	F35E12.5	irg-5	108.026	205.778	10.2732	0.0499236	-4.32413	6.23839e-05
WBGene00008494	F01D5.3	F01D5.3	342.894	652.767	33.021	0.0505862	-4.30511	2.74486e-06
WBGene00000700	F54D1.2	col-126	22.2236	42.2459	2.2014	0.0521092	-4.26232	0.00399868
WBGene00011548	T06G6.6a,T06G6.6b	T06G6.6	22.2236	42.2459	2.2014	0.0521092	-4.26232	0.00399868
WBGene00005016	B0491.2.1,B0491.2.2,B0491.2.3	sqt-1	359.352	682.748	35.9562	0.0526639	-4.24704	3.10132e-06
WBGene00022577	ZC250.3	nstp-3	21.5423	40.8831	2.2014	0.0538462	-4.21501	0.00458658
WBGene00015651	C09G12.1	ceh-53	14.3615	27.2554	1.4676	0.0538462	-4.21501	0.0115266
WBGene00020281	T06A4.1a,T06A4.1b	T06A4.1	14.3615	27.2554	1.4676	0.0538462	-4.21501	0.0115266
WBGene00009425	F35E12.1	scl-16	7.18075	13.6277	0.733799	0.0538462	-4.21501	0.0492301
WBGene00013646	Y105C5B.3	Y105C5B.3	7.18075	13.6277	0.733799	0.0538462	-4.21501	0.0492301
WBGene00017305	F09F7.8	nspb-12	7.18075	13.6277	0.733799	0.0538462	-4.21501	0.0492301
WBGene00017432	F13H6.4	F13H6.4	7.18075	13.6277	0.733799	0.0538462	-4.21501	0.0492301
WBGene00021583	Y46C8AL.5	clec-72	56.7646	107.659	5.8704	0.0545278	-4.19687	0.000478675
WBGene00000668	W05B2.5	col-93	4056.29	7692.84	419.733	0.0545616	-4.19597	2.22945e-08
WBGene00020976	W03B1.7a,W03B1.7b,W03B1.7c	oac-51	41.7217	79.0407	4.4028	0.0557029	-4.1661	0.00107081
WBGene00077691	T06E4.14	T06E4.14	34.541	65.413	3.669	0.0560897	-4.15612	0.00169397
WBGene00016196	C28H8.5a,C28H8.5b.1,C28H8.5b.2	C28H8.5	13.6801	25.8926	1.4676	0.0566802	-4.14101	0.0138613
WBGene00206462	B0391.14	B0391.14	13.6801	25.8926	1.4676	0.0566802	-4.14101	0.0138613
WBGene00010124	F55G11.4	F55G11.4	9405.11	17800.5	1009.71	0.0567236	-4.13991	3.17335e-09
WBGene00004398	ZK1290.3a,ZK1290.3b	rol-8	372.456	704.552	40.359	0.0572831	-4.12575	4.74228e-06
WBGene00018248	F40G9.14	F40G9.14	12.9987	24.5299	1.4676	0.0598291	-4.06301	0.0167539
WBGene00018616	F48G7.5	F48G7.5	12.9987	24.5299	1.4676	0.0598291	-4.06301	0.0167539
WBGene00021627	Y47D7A.15	Y47D7A.15	161.121	303.898	18.345	0.0603656	-4.05013	5.08734e-05
WBGene00016361	C33G8.3	drd-10	1097.76	2070.05	125.48	0.0606168	-4.04414	7.79968e-07
WBGene00000753	C44C10.1	col-180	301.382	568.275	34.4886	0.0606899	-4.0424	1.11679e-05
WBGene00011584	T07D10.4	clec-15	57.1315	107.659	6.60419	0.0613437	-4.02694	0.000692107
WBGene00017501	F15E11.15.1,F15E11.15.2	pud-3	9113.42	17161.4	1065.48	0.0620858	-4.00959	8.81492e-09
WBGene00000657	F38A3.1	col-81	937.481	1763.42	111.538	0.0632505	-3.98278	1.39271e-06
WBGene00016686	C45H4.2	cyp-33C1	12.3173	23.1671	1.4676	0.0633484	-3.98055	0.0203569
WBGene00000616	C09G5.4	col-39	476.288	895.34	57.2364	0.0639269	-3.96743	5.36739e-06
WBGene00168659	F55G11.12	21ur-15387	1110.66	2087.76	133.551	0.0639687	-3.96649	1.1411e-06
WBGene00000638	C15A11.6	col-62	163.218	306.623	19.8126	0.0646154	-3.95198	6.85421e-05
WBGene00019021	F57H12.6.2,F57H12.6.1	F57H12.6	743.915	1396.84	90.9911	0.0651407	-3.9403	2.5594e-06
WBGene00018138	F37B4.7	folt-2	2039.02	3821.21	256.83	0.0672117	-3.89514	6.06214e-07
WBGene00010399	H16D19.1	clec-13	58.1798	109.022	7.33799	0.0673077	-3.89308	0.000903433
WBGene00011487	T05E12.6a,T05E12.6b	T05E12.6	473.668	887.163	60.1715	0.0678246	-3.88205	7.93681e-06
WBGene00016732	C46H11.8	phat-1	22.5905	42.2459	2.9352	0.0694789	-3.84728	0.00699949
WBGene00020472	T13B5.5	lips-11	448.404	838.104	58.704	0.0700438	-3.8356	1.09102e-05
WBGene00004098	AC3.4	pqn-2	16.7726	31.3437	2.2014	0.0702341	-3.83168	0.0129399
WBGene00005716	F48D6.2a,F48D6.2b	srv-5	16.7726	31.3437	2.2014	0.0702341	-3.83168	0.0129399
WBGene00019619	K10C2.3	asp-14	2580.98	4821.48	340.483	0.0706179	-3.82382	5.82816e-07
WBGene00006557	C24H11.3	tbx-38	27.7271	51.7853	3.669	0.0708502	-3.81908	0.00485597
WBGene00015339	C02E7.6	C02E7.6	208.137	388.39	27.8844	0.0717949	-3.79998	6.63324e-05
WBGene00022415	Y102A11A.5	Y102A11A.5	76.682	143.091	10.2732	0.0717949	-3.79998	0.000619507
WBGene00012501	Y26D4A.3	Y26D4A.3	10.9546	20.4416	1.4676	0.0717949	-3.79998	0.0305423
WBGene00021580	Y46C8AL.2	clec-174	10.9546	20.4416	1.4676	0.0717949	-3.79998	0.0305423
WBGene00001399	F10D2.9	fat-7	318.05	592.805	43.2942	0.0730327	-3.77531	2.89419e-05
WBGene00000457	C37E2.4	ceh-36	59.2281	110.384	8.07179	0.0731244	-3.7735	0.00114871
WBGene00010830	M02G9.1a,M02G9.1b	M02G9.1	21.2278	39.5203	2.9352	0.0742706	-3.75107	0.0091149
WBGene00017691	F22A3.6a,F22A3.6c.1,F22A3.6c.2,F22A3.6b	ilys-5	10394.2	19337.7	1450.72	0.0750203	-3.73657	4.26775e-08
WBGene00000618	T10B10.1	col-41	145.869	271.191	20.5464	0.0757634	-3.72235	0.000188991
WBGene00005017	C01B12.1	sqt-2	303.059	562.824	43.2942	0.0769231	-3.70044	4.31552e-05
WBGene00001699	F09D12.1	grd-10	82.1855	152.63	11.7408	0.0769231	-3.70044	0.000692276
WBGene00010114	F55D12.6	F55D12.6	10.2732	19.0788	1.4676	0.0769231	-3.70044	0.0377351
WBGene00044897	M01D7.9	M01D7.9	10.2732	19.0788	1.4676	0.0769231	-3.70044	0.0377351
WBGene00018297	F41F3.3	F41F3.3	2886.71	5352.96	420.467	0.0785485	-3.67027	1.12634e-06
WBGene00004397	T01B7.7.1,T01B7.7.2	rol-6	171.237	317.525	24.9492	0.0785738	-3.66981	0.000159545
WBGene00008016	C38D9.8	C38D9.8	30.1382	55.8736	4.4028	0.0787992	-3.66567	0.00537271
WBGene00000703	M18.1a,M18.1b.1,M18.1b.2	col-129	1232.99	2284	181.982	0.0796769	-3.64969	4.90869e-06
WBGene00010893	M28.1	cutl-9	59.595	110.384	8.80559	0.0797721	-3.64797	0.00152307
WBGene00017052	D2024.4b,D2024.4a	D2024.4	19.865	36.7948	2.9352	0.0797721	-3.64797	0.0119821
WBGene00011266	R13H4.8	R13H4.8	14.7284	27.2554	2.2014	0.0807692	-3.63005	0.0212008
WBGene00000701	F54D1.3	col-127	24.3202	44.9714	3.669	0.0815851	-3.61555	0.00868193
WBGene00007560	C14A4.9	C14A4.9	24.3202	44.9714	3.669	0.0815851	-3.61555	0.00868193
WBGene00007864	C32H11.1a,C32H11.1b	irg-6	24.3202	44.9714	3.669	0.0815851	-3.61555	0.00868193
WBGene00001692	W05E7.1	grd-3	1339.34	2476.15	202.529	0.0817916	-3.6119	5.29528e-06
WBGene00012199	W02B8.3	mltn-3	9.59181	17.716	1.4676	0.0828402	-3.59352	0.0469112
WBGene00001702	W05E7.3	grd-13	42.8224	79.0407	6.60419	0.0835544	-3.58114	0.00329753
WBGene00009297	F31E9.4	sdz-16	37.6858	69.5013	5.8704	0.0844646	-3.56551	0.00429173
WBGene00001065	EGAP7.1	dpy-3	253.528	467.43	39.6252	0.0847724	-3.56026	0.000105982
WBGene00012294	W06A7.5	nspa-8	323.763	596.893	50.6322	0.0848261	-3.55935	6.62181e-05
WBGene00005444	T05E12.7a,T05E12.7b,T05E12.7c	srh-237	28.094	51.7853	4.4028	0.0850202	-3.55605	0.00738653
WBGene00011624	T08G5.3a,T08G5.3b	T08G5.3	28.094	51.7853	4.4028	0.0850202	-3.55605	0.00738653
WBGene00012256	W04G3.2	lpr-5	149.381	275.28	23.4816	0.0853008	-3.5513	0.000312572
WBGene00007149	B0334.13	B0334.13	18.5022	34.0693	2.9352	0.0861538	-3.53694	0.0159136
WBGene00011285	R90.3	ttr-28	18.5022	34.0693	2.9352	0.0861538	-3.53694	0.0159136
WBGene00010760	K10H10.4a,K10H10.4b	K10H10.4	64.4171	118.561	10.2732	0.086649	-3.52867	0.0017443
WBGene00009047	F22B8.4	F22B8.4	31.8679	58.5991	5.1366	0.0876565	-3.51199	0.00639331
WBGene00017937	F30H5.3	F30H5.3	104.514	192.151	16.8774	0.0878342	-3.50907	0.000720853
WBGene00017471	F14H12.3	F14H12.3	499.979	918.507	81.4517	0.0886784	-3.49527	3.9176e-05
WBGene00000602	F15H10.2	col-13	922.176	1693.92	150.429	0.088805	-3.49322	1.5846e-05
WBGene00005003	F27C8.4a.1,F27C8.4a.2,F27C8.4b	spp-18	210.758	387.027	34.4886	0.0891116	-3.48824	0.000197164
WBGene00021690	Y48G8AL.12	Y48G8AL.12	53.4625	98.1195	8.80559	0.0897436	-3.47805	0.00276065
WBGene00044201	H39E23.3	H39E23.3	641.236	1176.07	106.401	0.0904715	-3.46639	3.00077e-05
WBGene00017253	F08D12.10	sdz-9	140.523	257.564	23.4816	0.0911681	-3.45533	0.000478444
WBGene00018646	F49F1.6a,F49F1.6b	mul-1	56.555	103.571	9.53939	0.0921053	-3.44057	0.00272208
WBGene00001069	F46C8.6	dpy-7	482.263	883.075	81.4517	0.0922365	-3.43852	5.31579e-05
WBGene00219687	F34D6.11	linc-12	21.5947	39.5203	3.669	0.0928382	-3.42914	0.0142766
WBGene00016942	C55B7.3	C55B7.3	55.8736	102.208	9.53939	0.0933333	-3.42146	0.00290548
WBGene00000673	F14F7.1	col-98	4521.04	8267.93	774.158	0.0936339	-3.41683	2.11343e-06
WBGene00018969	F56D3.1.1,F56D3.1.2	F56D3.1	335.608	613.247	57.9702	0.0945299	-3.40309	0.000115165
WBGene00008631	F10A3.1	F10A3.1	20.9133	38.1576	3.669	0.0961538	-3.37851	0.0162499
WBGene00003717	T13F3.3	nhr-127	29.1423	53.148	5.1366	0.0966469	-3.37113	0.00956664
WBGene00000606	F11G11.10.1,F11G11.10.2	col-17	494.738	902.154	87.3221	0.0967929	-3.36895	6.86747e-05
WBGene00000707	F52B11.4	col-133	450.186	820.388	79.9841	0.0974955	-3.35852	8.36304e-05
WBGene00020191	T03F1.10	clec-53	41.1452	74.9524	7.33799	0.0979021	-3.35252	0.00564761
WBGene00000720	T06E4.4	col-147	365.17	665.032	65.3081	0.098203	-3.34809	0.000123874
WBGene00017405	F12E12.4	bath-31	77.8351	141.728	13.9422	0.0983728	-3.3456	0.00195214
WBGene00009041	F22B5.3	cut-3	196.134	357.046	35.2224	0.0986494	-3.34155	0.000375993
WBGene00010594	K06A4.4	swt-5	20.2319	36.7948	3.669	0.0997151	-3.32604	0.0185369
WBGene00019318	K02E10.4a,K02E10.4b	K02E10.4	44.2376	80.4034	8.07179	0.100391	-3.3163	0.00541117
WBGene00000667	W05B2.6	col-92	1019.56	1852	187.119	0.101036	-3.30706	3.39062e-05
WBGene00012255	W04G3.1a,W04G3.1b	lpr-6	139.579	253.475	25.683	0.101323	-3.30296	0.000780871
WBGene00000601	F15H10.1.1,F15H10.1.2	col-12	1183.25	2146.36	220.14	0.102564	-3.2854	3.14936e-05
WBGene00000733	F57B1.4.2,F57B1.4.3,F57B1.4.1	col-160	4286.59	7771.88	801.309	0.103104	-3.27783	5.25159e-06
WBGene00044109	K02E11.10.3,K02E11.10.2,K02E11.10.1	K02E11.10	39.101	70.8641	7.33799	0.10355	-3.2716	0.00721305
WBGene00021085	W08E12.4	W08E12.4	66.1992	119.924	12.4746	0.104021	-3.26505	0.00315442
WBGene00045348	C14A6.10	C14A6.10	53.5149	96.7567	10.2732	0.106176	-3.23548	0.00476302
WBGene00000756	F02D10.1	col-183	2089.86	3777.6	402.122	0.106449	-3.23176	2.05756e-05
WBGene00016048	C24B9.3	C24B9.3	734.481	1327.34	141.623	0.106697	-3.22841	7.28844e-05
WBGene00021160	Y4C6B.6	gba-4	381.156	688.199	74.1137	0.107692	-3.21501	0.000196511
WBGene00004139	R09B5.5	pqn-54	41.5121	74.9524	8.07179	0.107692	-3.21501	0.00737253
WBGene00013230	Y56A3A.10	fbxb-22	30.1906	54.5108	5.8704	0.107692	-3.21501	0.0119423
WBGene00015403	C03H5.1.1,C03H5.1.2,C03H5.1.3	clec-10	30.1906	54.5108	5.8704	0.107692	-3.21501	0.0119423
WBGene00194847	F19C6.8	F19C6.8	30.1906	54.5108	5.8704	0.107692	-3.21501	0.0119423
WBGene00009261	F30A10.2	F30A10.2	22.643	40.8831	4.4028	0.107692	-3.21501	0.0184371
WBGene00017810	F26A1.12	clec-157	15.0953	27.2554	2.9352	0.107692	-3.21501	0.0340529
WBGene00021249	Y22D7AL.11	Y22D7AL.11	48.3783	87.2173	9.53939	0.109375	-3.19265	0.00612075
WBGene00044623	T23F2.1.1,T23F2.1.2	bus-8	81.6614	147.179	16.1436	0.109687	-3.18854	0.00270345
WBGene00021086	W08E12.5	W08E12.5	62.7923	113.11	12.4746	0.110287	-3.18066	0.00420704
WBGene00003879	F57H12.3	ora-1	438.864	790.407	87.3221	0.110477	-3.17818	0.00018353
WBGene00164974	F46C3.7	F46C3.7	21.9616	39.5203	4.4028	0.111406	-3.1661	0.0208307
WBGene00016658	C45B2.1	C45B2.1	472.881	850.369	95.3939	0.112179	-3.15612	0.000179891
WBGene00000031	C03A7.14.2,C03A7.14.1	abu-8	130.407	234.396	26.4168	0.112701	-3.14942	0.00140227
WBGene00000715	T15B7.4	col-142	628.709	1129.74	127.681	0.113018	-3.14537	0.000127949
WBGene00002085	ZK75.2	ins-2	43.2417	77.6779	8.80559	0.11336	-3.14101	0.00807594
WBGene00011175	R09E10.5	R09E10.5	197.34	354.32	40.359	0.113905	-3.13409	0.000754524
WBGene00007806	C29F3.5	clec-230	25.054	44.9714	5.1366	0.114219	-3.13012	0.0182051
WBGene00045458	F17B5.8	F17B5.8	35.6941	64.0502	7.33799	0.114566	-3.12575	0.0110079
WBGene00016136	C26B9.7	C26B9.7	28.1464	50.4225	5.8704	0.116424	-3.10254	0.0161437
WBGene00007344	C05E7.2	C05E7.2	17.5064	31.3437	3.669	0.117057	-3.09472	0.032152
WBGene00009227	F28G4.2	F28G4.2	17.5064	31.3437	3.669	0.117057	-3.09472	0.032152
WBGene00011844	T19C9.8	T19C9.8	76.8917	137.64	16.1436	0.117289	-3.09186	0.00381563
WBGene00003096	C02A12.4	lys-7	122429	219147	25711.6	0.117326	-3.09141	2.62946e-09
WBGene00020648	T21D12.7	T21D12.7	24.3726	43.6086	5.1366	0.117788	-3.08573	0.0203693
WBGene00000669	W05B2.1	col-94	1212.81	2169.53	256.096	0.118042	-3.08263	8.06471e-05
WBGene00001064	T14B4.6	dpy-2	430.845	769.965	91.7249	0.119129	-3.06941	0.000292683
WBGene00002983	C54G7.3a,C54G7.3b	lgx-1	27.4651	49.0597	5.8704	0.119658	-3.06301	0.0178939
WBGene00047854	Y4C6B.17	21ur-4002	27.4651	49.0597	5.8704	0.119658	-3.06301	0.0178939
WBGene00166444	Y4C6B.42	21ur-13767	27.4651	49.0597	5.8704	0.119658	-3.06301	0.0178939
WBGene00018380	F43C11.3	decr-1.1	20.5988	36.7948	4.4028	0.119658	-3.06301	0.0267467
WBGene00001716	T02E9.2a,T02E9.2b	grl-7	236.545	422.459	50.6322	0.119851	-3.06068	0.000732409
WBGene00016619	C43H6.6	C43H6.6	16.825	29.9809	3.669	0.122378	-3.03059	0.0371386
WBGene00019215	H20E11.3	H20E11.3	94.0836	167.621	20.5464	0.122577	-3.02824	0.00330732
WBGene00001694	F41E6.2	grd-5	4547.04	8097.58	996.5	0.123061	-3.02255	2.04379e-05
WBGene00000551	C50F7.2	clx-1	1828.63	3252.93	404.323	0.124295	-3.00816	7.4469e-05
WBGene00020237	T05B4.3	phat-4	85.1731	151.268	19.0788	0.126126	-2.98706	0.00427815
WBGene00000634	F26B1.4	col-58	49.1121	87.2173	11.007	0.126202	-2.98619	0.00935602
WBGene00000695	F56D5.1	col-121	238.694	423.822	53.5674	0.126391	-2.98403	0.000944132
WBGene00007682	C18D11.6	C18D11.6	922.176	1636.69	207.665	0.126881	-2.97845	0.000172821
WBGene00000741	T10E10.1	col-168	351.7	624.149	79.2503	0.126973	-2.9774	0.000557343
WBGene00000684	F19C7.7	col-110	29.1947	51.7853	6.60419	0.12753	-2.97109	0.0193289
WBGene00006556	Y47D3A.12	tbx-37	29.1947	51.7853	6.60419	0.12753	-2.97109	0.0193289
WBGene00000743	T10E10.6	col-170	278.896	494.686	63.1067	0.127569	-2.97065	0.00079167
WBGene00001724	Y75B8A.20	grl-15	64.5743	114.473	14.676	0.128205	-2.96347	0.0067578
WBGene00020194	T03G6.1	T03G6.1	73.1703	129.463	16.8774	0.130364	-2.93938	0.00601108
WBGene00019184	H10E21.4	H10E21.4	60.1191	106.296	13.9422	0.131164	-2.93056	0.00805041
WBGene00012490	Y19D2B.2	Y19D2B.2	34.6982	61.3247	8.07179	0.131624	-2.92551	0.0167557
WBGene00000666	F09G8.6	col-91	211.282	373.399	49.1646	0.131668	-2.92503	0.00137473
WBGene00012634	Y38H6C.23.2,Y38H6C.23.1	Y38H6C.23	157.348	278.005	36.69	0.131976	-2.92165	0.00211219
WBGene00008448	E01G4.6	E01G4.6	131.927	233.034	30.8196	0.132254	-2.91862	0.0027409
WBGene00000717	B0222.6	col-144	1474.62	2602.89	346.353	0.133065	-2.9098	0.000149091
WBGene00005018	F23H12.4a,F23H12.4b	sqt-3	3303.2	5828.57	777.827	0.133451	-2.90562	6.06036e-05
WBGene00009539	F38C2.7	F38C2.7	64.9412	114.473	15.4098	0.134615	-2.89308	0.00791773
WBGene00007248	C01G12.8	catp-4	15.4622	27.2554	3.669	0.134615	-2.89308	0.0499806
WBGene00044383	T05A7.11	T05A7.11	15.4622	27.2554	3.669	0.134615	-2.89308	0.0499806
WBGene00007867	C32H11.4	C32H11.4	236.074	415.645	56.5026	0.135939	-2.87896	0.00137695
WBGene00000670	Y41C4A.16	col-95	10729.4	18885.3	2573.43	0.136267	-2.87549	1.25086e-05
WBGene00000599	B0222.8	col-10	1680.09	2955.85	404.323	0.136788	-2.86999	0.000158286
WBGene00001066	Y41E3.2	dpy-4	599.671	1054.78	144.558	0.13705	-2.86722	0.000439017
WBGene00017658	F21C10.9.2,F21C10.9.1	F21C10.9	106.191	186.7	25.683	0.137563	-2.86183	0.00436729
WBGene00010005	F53H2.2	cnc-7	124.065	218.043	30.0858	0.137981	-2.85746	0.00356907
WBGene00000740	T10E10.2.1,T10E10.2.2	col-167	804.873	1414.56	195.191	0.137987	-2.85739	0.000336945
WBGene00016027	C23H5.8a,C23H5.8b.2,C23H5.8c,C23H5.8d,C23H5.8b.1	C23H5.8	3349.06	5885.8	812.316	0.138013	-2.85713	7.66539e-05
WBGene00000699	C29F4.1	col-125	891.828	1567.19	216.471	0.138127	-2.85593	0.000306917
WBGene00013489	Y69H2.14	col-42	4996.34	8778.97	1213.7	0.138251	-2.85463	4.53432e-05
WBGene00009397	F35C5.9	clec-66	219.616	385.664	53.5674	0.138896	-2.84792	0.00168638
WBGene00008492	F01D5.1	F01D5.1	240.581	422.459	58.704	0.138958	-2.84728	0.00149551
WBGene00012257	W04G3.3	lpr-4	45.0238	79.0407	11.007	0.139257	-2.84418	0.0141428
WBGene00008851	F15B9.8.1,F15B9.8.2	F15B9.8	257.773	452.44	63.1067	0.139481	-2.84186	0.00138995
WBGene00012041	T26E3.8	T26E3.8	41.9314	73.5896	10.2732	0.139601	-2.84062	0.0155627
WBGene00009964	F53B6.9	fip-6	565.392	992.097	138.688	0.139793	-2.83864	0.000526735
WBGene00004219	C45B2.7	ptr-4	137.483	241.21	33.7548	0.139939	-2.83713	0.00329067
WBGene00019154	H04M03.4	glf-1	128.205	224.857	31.5534	0.140326	-2.83314	0.0036603
WBGene00010411	H25K10.1	H25K10.1	53.6198	94.0311	13.2084	0.140468	-2.83168	0.0116729
WBGene00006948	F52E4.6	wrt-2	35.7465	62.6874	8.80559	0.140468	-2.83168	0.0192766
WBGene00022287	Y75B7AR.1	Y75B7AR.1	35.7465	62.6874	8.80559	0.140468	-2.83168	0.0192766
WBGene00015595	C08E3.3	bath-33	17.8733	31.3437	4.4028	0.140468	-2.83168	0.0452388
WBGene00016598	C42D4.13a,C42D4.13b	C42D4.13	17.8733	31.3437	4.4028	0.140468	-2.83168	0.0452388
WBGene00235268	Y54G2A.76	Y54G2A.76	17.8733	31.3437	4.4028	0.140468	-2.83168	0.0452388
WBGene00017500	F15E11.14	pud-2.2	4767.39	8359.23	1175.55	0.140629	-2.83004	5.53808e-05
WBGene00021095	W08F4.6	mlt-8	210.024	367.948	52.0998	0.141595	-2.82015	0.00196254
WBGene00000626	K09H9.3	col-49	123.75	216.68	30.8196	0.142235	-2.81365	0.00406003
WBGene00017490	F15E11.1	pud-2.1	4696.37	8221.59	1171.14	0.142447	-2.8115	6.25191e-05
WBGene00000560	Y46E12A.1	cnc-6	454.798	795.858	113.739	0.142914	-2.80678	0.000768949
WBGene00020040	R12E2.15.2,R12E2.15.1	R12E2.15	222.079	388.39	55.7688	0.14359	-2.79998	0.00194935
WBGene00013972	ZK384.2	scl-20	90.4146	158.081	22.7478	0.143899	-2.79687	0.00645147
WBGene00015052	B0218.8	clec-52	78.7262	137.64	19.8126	0.143945	-2.79641	0.00774808
WBGene00001477	K08C7.5	fmo-2	67.0378	117.198	16.8774	0.144007	-2.79579	0.00955304
WBGene00011321	T01C3.4	fil-1	55.3494	96.7567	13.9422	0.144095	-2.7949	0.0121675
WBGene00019412	K05F6.1	fbxb-49	31.9727	55.8736	8.07179	0.144465	-2.79121	0.0237863
WBGene00019839	R02F11.1	R02F11.1	106.925	186.7	27.1506	0.145424	-2.78166	0.0053878
WBGene00000675	K02D7.3a,K02D7.3b	col-101	28092.6	49047.5	7137.67	0.145526	-2.78065	4.03335e-06
WBGene00000716	T15B7.3	col-143	19609.1	34205.5	5012.58	0.146543	-2.7706	8.84691e-06
WBGene00019520	K08B12.1	K08B12.1	100.059	174.435	25.683	0.147236	-2.7638	0.00616428
WBGene00000256	Y73B6BL.34	bli-6	293.991	512.402	75.5813	0.147504	-2.76117	0.0015564
WBGene00008390	D1086.3	D1086.3	3470.19	6046.61	893.768	0.147813	-2.75816	0.000122207
WBGene00019029	F58B6.1	F58B6.1	79.7745	139.003	20.5464	0.147813	-2.75816	0.00837517
WBGene00008495	F01D5.5	F01D5.5	328.061	571.001	85.1207	0.149073	-2.74591	0.00143575
WBGene00001074	F30B5.1	dpy-13	459.096	798.583	119.609	0.149777	-2.73911	0.000987938
WBGene00014173	ZK970.7	ZK970.7	1403.44	2440.72	366.166	0.150024	-2.73674	0.000346274
WBGene00009488	F36G9.12	oac-20	19.6029	34.0693	5.1366	0.150769	-2.72959	0.046895
WBGene00000730	T11F9.9	col-157	52.6239	91.3056	13.9422	0.152698	-2.71125	0.0155185
WBGene00009710	F44G3.10	F44G3.10	58.1274	100.845	15.4098	0.152807	-2.71022	0.0138413
WBGene00011660	T09E11.11	T09E11.11	33.021	57.2364	8.80559	0.153846	-2.70044	0.0270258
WBGene00003522	K06A4.1	nas-3	27.5175	47.697	7.33799	0.153846	-2.70044	0.0332308
WBGene00021625	Y47D7A.13	Y47D7A.13	646.058	1117.47	174.644	0.156285	-2.67775	0.000880792
WBGene00000713	F26F12.1	col-140	17194.6	29727.5	4661.83	0.156819	-2.67283	2.11443e-05
WBGene00050903	Y17D7C.4	Y17D7C.4	70.1827	121.287	19.0788	0.157303	-2.66838	0.0121919
WBGene00003983	Y46G5A.27	pes-10	427.648	738.621	116.674	0.157962	-2.66235	0.0014326
WBGene00007377	C06C3.7	C06C3.7	26.8361	46.3342	7.33799	0.158371	-2.65862	0.0366814
WBGene00219317	F31E3.12	F31E3.12	34.7506	59.9619	9.53939	0.159091	-2.65208	0.0279043
WBGene00021976	Y58A7A.2	Y58A7A.2	42.6652	73.5896	11.7408	0.159544	-2.64797	0.0224415
WBGene00015781	C14F11.6.2,C14F11.6.1	C14F11.6	212.645	366.585	58.704	0.160137	-2.64262	0.00343878
WBGene00004394	Y57A10A.11	rol-1	121.811	209.867	33.7548	0.160839	-2.63631	0.0068199
WBGene00014460	MTCE.15	MTCE.15	1237.76	2131.37	344.152	0.16147	-2.63067	0.000615726
WBGene00196573	M163.16	M163.16	23.7437	40.8831	6.60419	0.161538	-2.63005	0.0439815
WBGene00000729	F57B7.3	col-156	49.8984	85.8545	13.9422	0.162393	-2.62244	0.0199054
WBGene00010050	F54D5.4	F54D5.4	5444.79	9367.68	1521.9	0.162463	-2.62182	0.000143346
WBGene00021999	Y59E9AR.4	thn-5	118.037	203.053	33.021	0.162623	-2.6204	0.00739756
WBGene00044174	C12D8.18	fipr-5	34.0693	58.5991	9.53939	0.162791	-2.61891	0.0303099
WBGene00009926	F52B11.3	noah-2	710.318	1221.04	199.593	0.163462	-2.61298	0.00104883
WBGene00020803	T25E4.1	T25E4.1	72.9606	125.375	20.5464	0.16388	-2.60929	0.0133948
WBGene00001108	H02I12.4	dsl-6	101.526	174.435	28.6182	0.164062	-2.60768	0.0091431
WBGene00005552	Y27F2A.3	sri-40	101.526	174.435	28.6182	0.164062	-2.60768	0.0091431
WBGene00015532	C06E4.3	C06E4.3	65.0461	111.747	18.345	0.164165	-2.60678	0.0153537
WBGene00018442	F45C12.11b,F45C12.11a	sdz-18	28.5658	49.0597	8.07179	0.16453	-2.60358	0.0376243
WBGene00000558	R09B5.9	cnc-4	2632.24	4518.95	745.54	0.164981	-2.59963	0.000365514
WBGene00045498	F56F4.8	F56F4.8	126.318	216.68	35.9562	0.165941	-2.59126	0.0074024
WBGene00009895	F49E11.10a.1,F49E11.10a.2,F49E11.10b	scl-2	1576.46	2702.37	450.553	0.166725	-2.58446	0.000621434
WBGene00011753	T13F3.6.2,T13F3.6.1	T13F3.6	1511.42	2590.63	432.208	0.166835	-2.5835	0.000645538
WBGene00012186	W01F3.3c,W01F3.3f,W01F3.3g,W01F3.3h,W01F3.3a,W01F3.3b,W01F3.3d,W01F3.3e	mlt-11	171.761	294.358	49.1646	0.167023	-2.58188	0.0053285
WBGene00000710	Y51H4A.9	col-137	35.7989	61.3247	10.2732	0.167521	-2.57758	0.0310362
WBGene00012914	Y46G5A.24	bcmo-1	35.7989	61.3247	10.2732	0.167521	-2.57758	0.0310362
WBGene00007807	C29F3.7a,C29F3.7b	C29F3.7	316.005	541.02	90.9911	0.168184	-2.57188	0.00277078
WBGene00000681	C34H4.4b,C34H4.4a	col-107	1035.81	1772.96	298.656	0.16845	-2.56961	0.000920264
WBGene00008621	F09C8.1	F09C8.1	180.043	307.986	52.0998	0.169163	-2.56352	0.00533738
WBGene00000694	Y11D7A.11	col-120	111.538	190.788	32.2872	0.169231	-2.56294	0.00922886
WBGene00000556	R09B5.3a.1,R09B5.3a.2,R09B5.3b	cnc-2	529.122	904.879	153.364	0.169486	-2.56077	0.00168558
WBGene00004300	F38A3.2	ram-2	837.999	1430.91	245.089	0.171282	-2.54555	0.00120058
WBGene00007481	C09F9.4	C09F9.4	55.0874	94.0311	16.1436	0.171683	-2.54218	0.0212186
WBGene00009355	F33A8.7	F33A8.7	57.4984	98.1195	16.8774	0.172009	-2.53945	0.0204017
WBGene00021525	Y41D4B.26	Y41D4B.26	234.134	399.292	68.9771	0.172749	-2.53325	0.00437656
WBGene00009787	F46F2.3	F46F2.3	2203.29	3757.16	649.412	0.172847	-2.53243	0.000592999
WBGene00012851	Y44A6C.2	Y44A6C.2	196.606	335.241	57.9702	0.172921	-2.53182	0.00532836
WBGene00004153	T23F1.6	pqn-71	24.7919	42.2459	7.33799	0.173697	-2.52535	0.0496884
WBGene00010285	F58H1.2	F58H1.2	24.7919	42.2459	7.33799	0.173697	-2.52535	0.0496884
WBGene00019682	K12H4.7a.2,K12H4.7a.1,K12H4.7b	K12H4.7	4613.92	7856.37	1371.47	0.174568	-2.51814	0.000298616
WBGene00000752	C34F6.3	col-179	4706.22	8013.09	1399.36	0.174634	-2.5176	0.000292914
WBGene00012916	Y46G5A.28	Y46G5A.28	118.456	201.69	35.2224	0.174636	-2.51758	0.00973987
WBGene00000734	C50B6.4	col-161	662.883	1128.37	197.392	0.174935	-2.51511	0.00164234
WBGene00198190	F25H2.16	F25H2.16	34.4362	58.5991	10.2732	0.175313	-2.51199	0.0364424
WBGene00006952	ZK377.1	wrt-6	46.4914	79.0407	13.9422	0.176393	-2.50314	0.0274069
WBGene00016733	C46H11.9	phat-2	58.5467	99.4822	17.6112	0.177028	-2.49795	0.0219095
WBGene00008605	F09B12.1a,F09B12.1b.1,F09B12.1b.2	mlt-9	65.7799	111.747	19.8126	0.177298	-2.49575	0.0195083
WBGene00017743	F23F1.2	F23F1.2	75.4241	128.1	22.7478	0.177578	-2.49348	0.0169615
WBGene00044697	K05F6.11	poml-4	75.4241	128.1	22.7478	0.177578	-2.49348	0.0169615
WBGene00013508	Y71A12B.11	Y71A12B.11	675.043	1146.09	203.996	0.177993	-2.49011	0.00178369
WBGene00019272	H42K12.3.1,H42K12.3.2	H42K12.3	152.578	258.926	46.2294	0.178543	-2.48566	0.00806605
WBGene00003959	Y116F11B.3	pcp-4	36.1658	61.3247	11.007	0.179487	-2.47805	0.036937
WBGene00006873	M142.4	vab-7	36.1658	61.3247	11.007	0.179487	-2.47805	0.036937
WBGene00000751	C34F6.2	col-178	16326.9	27667	4986.9	0.180247	-2.47195	8.07805e-05
WBGene00012261	W04G3.8	lpr-3	317.263	536.931	97.5953	0.181765	-2.45985	0.00404783
WBGene00000631	F33D11.3	col-54	54.7729	92.6684	16.8774	0.182127	-2.45699	0.0255865
WBGene00014061	ZK673.5	ZK673.5	52.3618	88.5801	16.1436	0.182249	-2.45602	0.0268075
WBGene00015605	C08E3.13.2,C08E3.13.1	C08E3.13	389.962	659.581	120.343	0.182454	-2.4544	0.0033584
WBGene00019914	R06B10.3	clec-150	4988.63	8435.55	1541.71	0.182764	-2.45195	0.00038355
WBGene00013278	Y57A10B.6	Y57A10B.6	85.4352	144.454	26.4168	0.182874	-2.45108	0.0164343
WBGene00194680	Y17D7C.6a,Y17D7C.6b	Y17D7C.6	40.3066	68.1385	12.4746	0.183077	-2.44948	0.035062
WBGene00009721	F45D3.1	F45D3.1	70.9689	119.924	22.014	0.183566	-2.44563	0.0202036
WBGene00014156	ZK930.6	ZK930.6	30.6623	51.7853	9.53939	0.184211	-2.44057	0.0463721
WBGene00015623	C09B8.4	C09B8.4	242.888	410.194	75.5813	0.184258	-2.4402	0.00566721
WBGene00007375	C06C3.4	C06C3.4	49.2694	83.129	15.4098	0.185372	-2.4315	0.029923
WBGene00000594	T28C6.6	col-3	1154.58	1947.4	361.763	0.185767	-2.42843	0.00153013
WBGene00003769	B0213.6	nlp-31	1256.95	2119.11	394.784	0.186297	-2.42432	0.00146681
WBGene00001076	F54D8.1	dpy-17	3818.85	6435	1202.7	0.186899	-2.41967	0.000593468
WBGene00014039	ZK662.2	ZK662.2	58.2322	98.1195	18.345	0.186966	-2.41915	0.0261089
WBGene00000033	F35A5.3	abu-10	37.2141	62.6874	11.7408	0.187291	-2.41665	0.0402498
WBGene00001067	F27C1.8	dpy-5	569.952	959.39	180.515	0.188156	-2.41	0.00278613
WBGene00001725	Y65B4BR.6a,Y65B4BR.6b,Y65B4BR.6c	grl-16	355.631	598.256	113.005	0.188891	-2.40438	0.00436885
WBGene00008396	D1086.9	D1086.9	258.822	434.724	82.9193	0.19074	-2.39032	0.00623259
WBGene00044372	ZC239.21	ZC239.21	103.046	173.072	33.021	0.190793	-2.38992	0.0157565
WBGene00021293	Y25C1A.6	Y25C1A.6	370.149	621.423	118.876	0.191296	-2.38612	0.00447748
WBGene00017207	F07E5.1	fbxb-6	36.5327	61.3247	11.7408	0.191453	-2.38494	0.0434104
WBGene00000691	T28C6.4	col-117	1040.16	1745.71	334.613	0.191677	-2.38325	0.00197736
WBGene00017498	F15E11.12a,F15E11.12b	pud-4	5862.59	9837.84	1887.33	0.191844	-2.38199	0.000460514
WBGene00000742	T10E10.5	col-169	199.908	335.241	64.5743	0.19262	-2.37617	0.00840358
WBGene00001104	W09G12.1	dsl-2	408.464	684.111	132.818	0.194146	-2.36478	0.00439992
WBGene00003767	B0213.4	nlp-29	775.626	1297.36	253.895	0.195701	-2.35327	0.00272737
WBGene00000641	K08C9.4	col-65	319.57	534.206	104.933	0.196429	-2.34792	0.00584441
WBGene00008496	F01D5.6	F01D5.6	139.632	233.034	46.2294	0.198381	-2.33366	0.0135029
WBGene00002055	F37B4.2	ifc-1	103.78	173.072	34.4886	0.199273	-2.32718	0.0183221
WBGene00004062	T10H9.5a,T10H9.5b,T10H9.5c	pmp-5	302.378	504.225	100.531	0.199376	-2.32643	0.00660131
WBGene00003442	C34F11.6	msp-49	44.1328	73.5896	14.676	0.19943	-2.32604	0.0408536
WBGene00020537	T16A1.8	fbxb-37	79.3027	132.189	26.4168	0.199841	-2.32307	0.0239851
WBGene00010142	F56A8.8	F56A8.8	248.601	414.282	82.9193	0.200152	-2.32083	0.00806426
WBGene00007961	C35D6.4	C35D6.4	41.7217	69.5013	13.9422	0.200603	-2.31758	0.0436442
WBGene00005002	C54G6.5.1,C54G6.5.2	spp-17	17227.3	28668.6	5786.01	0.201824	-2.30883	0.00020078
WBGene00021645	Y47G6A.19a,Y47G6A.19b,Y47G6A.19c	Y47G6A.19	169.665	282.093	57.2364	0.202899	-2.30117	0.0122573
WBGene00018746	F53C3.2	fbxb-103	56.555	94.0311	19.0788	0.202899	-2.30117	0.0344232
WBGene00005188	T07H8.5	srg-31	321.404	534.206	108.602	0.203297	-2.29834	0.0068434
WBGene00008485	F01D4.1b,F01D4.1a	ugt-43	177.946	295.721	60.1715	0.203474	-2.29708	0.0118558
WBGene00000039	C42D8.5a.2,C42D8.5b,C42D8.5a.1	acn-1	238.642	396.566	80.7179	0.203542	-2.2966	0.00902843
WBGene00007341	C05D12.4	C05D12.4	109.336	181.248	37.4238	0.206478	-2.27594	0.0198271
WBGene00016659	C45B2.2	C45B2.2	149.695	248.024	51.366	0.207101	-2.2716	0.0149648
WBGene00007232	C01G10.5	C01G10.5	74.8475	124.012	25.683	0.207101	-2.2716	0.0284836
WBGene00010573	K04H4.2a.3,K04H4.2b.1,K04H4.2b.3,K04H4.2c.1,K04H4.2c.3,K04H4.2a.1,K04H4.2a.2,K04H4.2b.2,K04H4.2c.2	K04H4.2	143.143	237.122	49.1646	0.207339	-2.26994	0.0156699
WBGene00000653	M195.1	col-77	531.218	878.987	183.45	0.208706	-2.26046	0.00508681
WBGene00019037	F58E1.5	fbxb-17	55.1922	91.3056	19.0788	0.208955	-2.25873	0.038391
WBGene00012038	T26E3.5	T26E3.5	70.0254	115.835	24.2154	0.20905	-2.25808	0.031183
WBGene00011278	R74.2	R74.2	52.7811	87.2173	18.345	0.210337	-2.24923	0.040673
WBGene00020665	T22B2.1	T22B2.1	84.1773	139.003	29.352	0.211161	-2.24358	0.027275
WBGene00012942	Y47D3B.6	Y47D3B.6	73.4848	121.287	25.683	0.211755	-2.23954	0.0311176
WBGene00017488	F15E6.8	dct-7	201.48	332.516	70.4447	0.211854	-2.23886	0.0125155
WBGene00006947	ZK1290.12	wrt-1	143.877	237.122	50.6322	0.213528	-2.2275	0.0174795
WBGene00008594	F08H9.6	clec-57	95.9181	158.081	33.7548	0.213528	-2.2275	0.0251786
WBGene00012238	W04A8.3	W04A8.3	49.6887	81.7662	17.6112	0.215385	-2.21501	0.0458141
WBGene00000704	F08G5.4	col-130	243.621	400.654	86.5883	0.216117	-2.21011	0.011532
WBGene00013074	Y51A2D.5	hmit-1.2	195.662	321.614	69.7109	0.216754	-2.20587	0.0141289
WBGene00003658	H12C20.3a,H12C20.3b.1,H12C20.3b.2	nhr-68	910.331	1496.32	324.339	0.216758	-2.20584	0.00431424
WBGene00017962	F31F4.15a,F31F4.15b	fbxa-72	59.6998	98.1195	21.2802	0.21688	-2.20503	0.0401151
WBGene00017535	F17A9.3	atf-8	94.5553	155.356	33.7548	0.217274	-2.20241	0.027076
WBGene00001914	K03A1.1	his-40	135.281	222.132	48.4308	0.218027	-2.19742	0.0199926
WBGene00021540	Y42H9AR.5	Y42H9AR.5	96.285	158.081	34.4886	0.21817	-2.19648	0.0270267
WBGene00001703	T01B10.2.1,T01B10.2.2	grd-14	137.011	224.857	49.1646	0.218648	-2.19332	0.0199842
WBGene00195142	M110.10	M110.10	75.5813	124.012	27.1506	0.218935	-2.19143	0.0337852
WBGene00011704	T11A5.5	sdz-31	71.4406	117.198	25.683	0.219141	-2.19007	0.0355723
WBGene00000708	M199.5a,M199.5b	col-135	330.629	542.383	118.876	0.219173	-2.18986	0.00948917
WBGene00016274	C30G12.2	C30G12.2	621.266	1017.99	224.543	0.220575	-2.18066	0.00604025
WBGene00000723	B0024.2	col-150	207.089	339.33	74.8475	0.220575	-2.18066	0.0144653
WBGene00017998	F33D4.6b,F33D4.6c,F33D4.6a	F33D4.6	129.778	212.592	46.9632	0.220907	-2.17849	0.0217749
WBGene00019113	F59E11.7a,F59E11.7b	F59E11.7	570.896	934.86	206.931	0.22135	-2.1756	0.00651748
WBGene00009029	F21H7.3	F21H7.3	94.9222	155.356	34.4886	0.221997	-2.17139	0.0290435
WBGene00012608	Y38F1A.6.1,Y38F1A.6.3,Y38F1A.6.4,Y38F1A.6.5,Y38F1A.6.6,Y38F1A.6.7,Y38F1A.6.2	hphd-1	1018.62	1666.67	370.569	0.222341	-2.16915	0.00463925
WBGene00000677	F56B3.1	col-103	3890.5	6365.5	1415.5	0.22237	-2.16896	0.00188594
WBGene00000463	C28A5.4a,C28A5.4b	ceh-43	512.244	838.104	186.385	0.222389	-2.16884	0.00720942
WBGene00015544	C06E8.5	C06E8.5	76.6296	125.375	27.8844	0.222408	-2.16872	0.0351145
WBGene00013652	Y105C5B.12	sams-2	96.6519	158.081	35.2224	0.222812	-2.1661	0.028956
WBGene00005005	K04A8.8	spp-20	205.045	335.241	74.8475	0.223265	-2.16317	0.015341
WBGene00000649	F11G11.12	col-73	605.489	989.371	221.607	0.223988	-2.15851	0.00664984
WBGene00020662	T21H3.1a,T21H3.1b	T21H3.1	20749.8	33871.7	7627.84	0.225198	-2.15073	0.00040398
WBGene00018647	F49F1.7a,F49F1.7b	F49F1.7	61.7964	100.845	22.7478	0.225572	-2.14834	0.0438612
WBGene00015519	C06E1.3	doxa-1	83.5483	136.277	30.8196	0.226154	-2.14462	0.0344455
WBGene00001156	Y105E8A.4	ech-7	1342.64	2189.97	495.315	0.226174	-2.1445	0.00435827
WBGene00018250	F40H3.2.1,F40H3.2.2	F40H3.2	79.4076	129.463	29.352	0.226721	-2.14101	0.0362399
WBGene00017252	F08D12.9	sdz-10	69.3965	113.11	25.683	0.227062	-2.13884	0.040721
WBGene00000693	C53B4.5	col-119	26422.4	43058.1	9786.68	0.22729	-2.13739	0.000322164
WBGene00000718	B0222.7	col-145	215.789	351.595	79.9841	0.22749	-2.13613	0.0158917
WBGene00000034	T01D1.6	abu-11	126.371	205.778	46.9632	0.228222	-2.13149	0.0251123
WBGene00010528	K03D3.2	K03D3.2	115.678	188.062	43.2942	0.230212	-2.11897	0.0278883
WBGene00019514	K08B4.2	K08B4.2	68.0337	110.384	25.683	0.232669	-2.10365	0.0445964
WBGene00017499	F15E11.13	pud-1.1	21620.3	35076.3	8164.25	0.232757	-2.10311	0.00050712
WBGene00017485	F15E6.4	F15E6.4	3776.08	6125.65	1426.51	0.232874	-2.10238	0.00260204
WBGene00016422	C34G6.6a,C34G6.6b,C34G6.6c	noah-1	769.127	1246.93	291.318	0.233628	-2.09772	0.00711414
WBGene00021236	Y19D10B.7	pud-1.2	21194.2	34345.9	8042.44	0.23416	-2.09443	0.000545683
WBGene00007342	C05D12.5	C05D12.5	201.009	325.702	76.3151	0.23431	-2.09351	0.0190028
WBGene00003425	K07F5.2	msp-10	73.2227	118.561	27.8844	0.23519	-2.0881	0.0434863
WBGene00003704	Y45G5AM.1a.1,Y45G5AM.1b,Y45G5AM.1c,Y45G5AM.1a.2,Y45G5AM.1d	nhr-114	74.9524	121.287	28.6182	0.235955	-2.08342	0.0431197
WBGene00004816	Y105C5B.13	skr-10	311.917	504.225	119.609	0.237214	-2.07574	0.014215
WBGene00009658	F43G6.5	F43G6.5	122.282	197.602	46.9632	0.237666	-2.07299	0.0298596
WBGene00001768	Y48E1B.10	gst-20	490.545	791.77	189.32	0.23911	-2.06425	0.0106026
WBGene00022644	ZK6.10a,ZK6.10b,ZK6.10c	dod-19	8030.44	12951.8	3109.11	0.240053	-2.05858	0.00171016
WBGene00022730	ZK402.3	ZK402.3	126.79	204.416	49.1646	0.240513	-2.05581	0.030277
WBGene00000728	F55C10.3	col-155	407.363	655.493	159.234	0.242923	-2.04143	0.0130142
WBGene00021135	W10G11.2	W10G11.2	363.86	584.628	143.091	0.244755	-2.03059	0.0145971
WBGene00022645	ZK6.11a.2,ZK6.11a.1,ZK6.11b	ZK6.11	5120.35	8225.68	2015.01	0.244966	-2.02935	0.00284501
WBGene00018487	F46C8.8	F46C8.8	76.3676	122.649	30.0858	0.245299	-2.02739	0.0479544
WBGene00269419	K05F6.15	K05F6.15	87.427	140.365	34.4886	0.245706	-2.025	0.0434657
WBGene00012499	Y24F12A.4	Y24F12A.4	286.129	459.254	113.005	0.246063	-2.0229	0.0177838
WBGene00015046	B0213.17	nlp-34	465.491	746.798	184.184	0.246631	-2.01957	0.0127311
WBGene00006956	ZK1290.8	wrt-10	734.009	1177.43	290.585	0.246795	-2.01862	0.00967413
WBGene00020354	T08B6.5	T08B6.5	122.335	196.239	48.4308	0.246795	-2.01862	0.0341134
WBGene00044024	C35A5.11b,C35A5.11a	C35A5.11	113.005	181.248	44.7618	0.246964	-2.01763	0.0363301
WBGene00021872	Y54G2A.6a,Y54G2A.6b.1,Y54G2A.6b.2,Y54G2A.6b.3	clec-85	6769.56	10849	2690.11	0.247959	-2.01183	0.00246955
WBGene00013891	ZC434.3	ZC434.3	110.594	177.16	44.028	0.248521	-2.00856	0.0377361
WBGene00022072	Y67D8C.8	cpg-9	536.04	858.545	213.536	0.248718	-2.00742	0.0120909
WBGene00009621	F41E7.5	fipr-21	596.526	955.302	237.751	0.248875	-2.00651	0.011362
WBGene00000608	ZK1193.1	col-19	5301.07	8487.33	2114.81	0.249172	-2.00478	0.00309447
WBGene00001828	F40E10.1	hch-1	253.685	406.106	101.264	0.249355	-2.00373	0.0205401
WBGene00011508	T05H10.3	T05H10.3	415.435	665.032	165.839	0.249369	-2.00364	0.0144832
WBGene00007153	B0365.6.4,B0365.6.3,B0365.6.2,B0365.6.1	clec-41	14134.6	22623.3	5645.85	0.249559	-2.00255	0.00136705
