# Supplementary material for: Clostridium butyricum MIYAIRI 588 Increases the Lifespan and Multiple-Stress Resistance of Caenorhabditis elegans
Source: Nutrients. 2018 Dec 5;10(12):1921. doi: 10.3390/nu10121921 (PMC6316807; doi:10.3390/nu10121921)
Supplement: Supplementary file 1 [file nutrients-10-01921-s001.zip › TableS5.xlsx]

## Sheet: Table S2.txt
Table S5. Gene Ontology (GO) enrichment for genes upregulated by CBM 588
ID	Description	GeneRatio	BgRatio	pvalue	p.adjust	qvalue	geneID	Count	Ontology
GO:0046982	protein heterodimerization activity	9/60	99/8994	1.5254e-08	1.5254e-06	1.23638e-06	his-12/his-43/his-16/his-14/his-26/his-18/his-37/his-67/his-10	9	MF
GO:0042302	structural constituent of cuticle	7/60	170/8994	0.00012659	0.00421965	0.00342014	col-33/col-35/col-40/col-44/col-114/col-164/col-185	7	MF
GO:0015020	glucuronosyltransferase activity	4/60	76/8994	0.001605	0.040125	0.0325223	ugt-21/ugt-16/ugt-51/ugt-13	4	MF
GO:0020037	heme binding	5/60	150/8994	0.00315326	0.0497449	0.0403195	hrg-4/hrg-3/hrg-2/cyp-25A3/hrg-1	5	MF
GO:0046906	tetrapyrrole binding	5/60	152/8994	0.00333821	0.0497449	0.0403195	hrg-4/hrg-3/hrg-2/cyp-25A3/hrg-1	5	MF
GO:0004175	endopeptidase activity	6/60	222/8994	0.00348214	0.0497449	0.0403195	cpr-5/svh-1/hrg-7/asp-17/nep-22/cpr-8	6	MF
GO:0004364	glutathione transferase activity	2/60	21/8994	0.00847136	0.0843265	0.0683489	gsto-2/gsto-1	2	MF
GO:0000786	nucleosome	9/54	88/10463	5.41473e-10	1.66031e-08	1.32825e-08	his-12/his-43/his-16/his-14/his-26/his-18/his-37/his-67/his-10	9	CC
GO:0044815	DNA packaging complex	9/54	90/10463	6.64126e-10	1.66031e-08	1.32825e-08	his-12/his-43/his-16/his-14/his-26/his-18/his-37/his-67/his-10	9	CC
GO:0032993	protein-DNA complex	9/54	105/10463	2.66533e-09	4.44222e-08	3.55378e-08	his-12/his-43/his-16/his-14/his-26/his-18/his-37/his-67/his-10	9	CC
GO:0005581	collagen trimer	7/54	171/10463	2.5546e-05	0.000212883	0.000170307	col-33/col-35/col-40/col-44/col-114/col-164/col-185	7	CC
GO:0005764	lysosome	3/54	95/10463	0.0128771	0.0756568	0.0605254	cpr-5/hrg-1/cpr-8	3	CC
GO:0000323	lytic vacuole	3/54	97/10463	0.0136182	0.0756568	0.0605254	cpr-5/hrg-1/cpr-8	3	CC
GO:0005615	extracellular space	4/54	193/10463	0.0173188	0.0865939	0.0692751	cpr-5/svh-1/hrg-3/cpr-8	4	CC
