# Supplementary material for: Clostridium butyricum MIYAIRI 588 Increases the Lifespan and Multiple-Stress Resistance of Caenorhabditis elegans
Source: Nutrients. 2018 Dec 5;10(12):1921. doi: 10.3390/nu10121921 (PMC6316807; doi:10.3390/nu10121921)
Supplement: Supplementary file 1 [file nutrients-10-01921-s001.zip › TableS6.xlsx]

## Sheet: gene-OP8-CBM8_DESeq_clusterProf
Table S6. Gene Ontology (GO) enrichment for genes downregulated by CBM 588
ID	Description	GeneRatio	BgRatio	pvalue	p.adjust	qvalue	geneID	Count	Ontology
GO:0006952	defense response	59/236	461/10550	4.08262e-29	1.6208e-26	1.44825e-26	abu-1/abu-6/abu-7/abu-8/abu-11/cnc-2/cnc-4/cnc-6/col-54/col-92/col-93/col-94/col-178/col-179/fmo-2/grd-3/lys-7/nlp-29/nlp-31/pqn-2/abu-15/pqn-54/spp-18/clec-41/C29F3.7/C32H11.4/dod-24/F01D5.1/F01D5.3/F01D5.5/F10A3.1/clec-66/irg-5/F44G3.10/F54D5.4/F55G11.4/dod-22/F55G11.8/T24B8.5/clec-52/C14C6.5/C17H12.6/acdh-1/drd-50/clec-209/glf-1/H20E11.2/H20E11.3/asp-14/K12H4.7/clec-218/clec-174/clec-71/clec-7…	59	BP
GO:0045087	innate immune response	37/236	314/10550	4.97341e-17	9.87222e-15	8.82126e-15	cnc-2/cnc-4/cnc-6/col-179/lys-7/spp-18/clec-41/C29F3.7/C32H11.4/dod-24/F01D5.1/F01D5.3/F01D5.5/F10A3.1/clec-66/irg-5/F44G3.10/F54D5.4/dod-22/F55G11.8/T24B8.5/C14C6.5/C17H12.6/acdh-1/drd-50/clec-209/H20E11.2/H20E11.3/asp-14/K12H4.7/clec-174/clec-71/clec-72/clec-85/clec-210/dod-19/ZK6.11	37	BP
GO:0002376	immune system process	37/236	321/10550	1.03491e-16	1.02714e-14	9.17799e-15	cnc-2/cnc-4/cnc-6/col-179/lys-7/spp-18/clec-41/C29F3.7/C32H11.4/dod-24/F01D5.1/F01D5.3/F01D5.5/F10A3.1/clec-66/irg-5/F44G3.10/F54D5.4/dod-22/F55G11.8/T24B8.5/C14C6.5/C17H12.6/acdh-1/drd-50/clec-209/H20E11.2/H20E11.3/asp-14/K12H4.7/clec-174/clec-71/clec-72/clec-85/clec-210/dod-19/ZK6.11	37	BP
GO:0042338	cuticle development involved in collagen and cuticulin-based cuticle molting cycle	12/236	26/10550	8.70099e-14	6.90858e-12	6.17312e-12	col-19/dpy-2/dpy-3/dpy-4/dpy-5/dpy-7/dpy-13/dpy-17/rol-6/sqt-1/sqt-2/sqt-3	12	BP
GO:0018996	molting cycle, collagen and cuticulin-based cuticle	29/236	320/10550	1.15202e-10	5.71691e-09	5.10831e-09	acn-1/col-19/dpy-2/dpy-3/dpy-4/dpy-5/dpy-7/dpy-13/dpy-17/grd-3/grd-5/grd-10/hch-1/ptr-4/rol-6/sqt-1/sqt-2/sqt-3/wrt-1/wrt-2/wrt-4/wrt-6/mlt-9/noah-2/mlt-11/noah-1/glf-1/mlt-8/bus-8	29	BP
GO:0098542	defense response to other organism	18/236	152/10550	7.38759e-09	2.78245e-07	2.48624e-07	cnc-2/cnc-4/cnc-6/col-179/grd-3/lys-7/nlp-29/nlp-31/dod-24/irg-5/F55G11.4/dod-22/clec-52/C17H12.6/acdh-1/H20E11.2/H20E11.3/clec-218	18	BP
GO:0009607	response to biotic stimulus	18/236	154/10550	9.11129e-09	2.78245e-07	2.48624e-07	cnc-2/cnc-4/cnc-6/col-179/grd-3/lys-7/nlp-29/nlp-31/dod-24/irg-5/F55G11.4/dod-22/clec-52/C17H12.6/acdh-1/H20E11.2/H20E11.3/clec-218	18	BP
GO:0043207	response to external biotic stimulus	18/236	154/10550	9.11129e-09	2.78245e-07	2.48624e-07	cnc-2/cnc-4/cnc-6/col-179/grd-3/lys-7/nlp-29/nlp-31/dod-24/irg-5/F55G11.4/dod-22/clec-52/C17H12.6/acdh-1/H20E11.2/H20E11.3/clec-218	18	BP
GO:0051707	response to other organism	18/236	154/10550	9.11129e-09	2.78245e-07	2.48624e-07	cnc-2/cnc-4/cnc-6/col-179/grd-3/lys-7/nlp-29/nlp-31/dod-24/irg-5/F55G11.4/dod-22/clec-52/C17H12.6/acdh-1/H20E11.2/H20E11.3/clec-218	18	BP
GO:0030968	endoplasmic reticulum unfolded protein response	8/236	70/10550	0.000159043	0.00332316	0.00296939	abu-1/abu-6/abu-7/abu-8/abu-10/abu-11/abu-15/T06E4.8	8	BP
GO:0034620	cellular response to unfolded protein	8/236	78/10550	0.000338856	0.00672629	0.00601023	abu-1/abu-6/abu-7/abu-8/abu-10/abu-11/abu-15/T06E4.8	8	BP
GO:0006986	response to unfolded protein	8/236	81/10550	0.000438896	0.00829723	0.00741394	abu-1/abu-6/abu-7/abu-8/abu-10/abu-11/abu-15/T06E4.8	8	BP
GO:0050779	RNA destabilization	4/236	18/10550	0.000583492	0.00890947	0.007961	C35D6.4/F38C2.7/Y116A8C.19/Y116A8C.20	4	BP
GO:0061157	mRNA destabilization	4/236	18/10550	0.000583492	0.00890947	0.007961	C35D6.4/F38C2.7/Y116A8C.19/Y116A8C.20	4	BP
GO:0061158	3'-UTR-mediated mRNA destabilization	4/236	18/10550	0.000583492	0.00890947	0.007961	C35D6.4/F38C2.7/Y116A8C.19/Y116A8C.20	4	BP
GO:0061014	positive regulation of mRNA catabolic process	4/236	21/10550	0.00108264	0.0153503	0.0137162	C35D6.4/F38C2.7/Y116A8C.19/Y116A8C.20	4	BP
GO:0010332	response to gamma radiation	3/236	12/10550	0.00209392	0.0249103	0.0222584	irg-6/ZK970.7/mul-1	3	BP
GO:0034976	response to endoplasmic reticulum stress	8/236	108/10550	0.00287022	0.0316522	0.0282826	abu-1/abu-6/abu-7/abu-8/abu-10/abu-11/abu-15/T06E4.8	8	BP
GO:0040014	regulation of multicellular organism growth	17/236	376/10550	0.00463037	0.0483751	0.0432253	acn-1/col-183/dpy-2/dpy-5/fat-7/grd-3/grd-5/grd-10/grd-13/grd-14/lon-3/wrt-1/wrt-2/wrt-4/wrt-6/wrt-10/glf-1	17	BP
GO:0035264	multicellular organism growth	17/236	391/10550	0.0067902	0.0691207	0.0617624	acn-1/col-183/dpy-2/dpy-5/fat-7/grd-3/grd-5/grd-10/grd-13/grd-14/lon-3/wrt-1/wrt-2/wrt-4/wrt-6/wrt-10/glf-1	17	BP
GO:0042302	structural constituent of cuticle	84/231	170/8994	2.46662e-92	4.06992e-90	4.02449e-90	bli-2/bli-6/col-117/col-3/col-7/col-10/col-12/col-13/col-19/col-20/col-39/col-41/col-49/col-54/col-58/col-62/col-63/col-65/col-73/col-77/col-79/col-80/col-81/col-91/col-92/col-93/col-94/col-95/col-98/col-101/col-103/col-105/col-107/col-110/col-119/col-120/col-121/col-125/col-126/col-127/col-129/col-130/col-133/col-137/col-139/col-140/col-142/col-143/col-144/col-145/col-146/col-147/col-149/col-150…	84	MF
GO:0030246	carbohydrate binding	23/231	265/8994	2.87542e-07	1.18611e-05	1.17287e-05	clec-41/clec-230/clec-57/clec-42/clec-66/clec-15/clec-258/clec-52/clec-10/clec-3/clec-157/clec-137/clec-138/clec-209/clec-150/clec-43/clec-53/clec-218/clec-174/clec-71/clec-72/clec-85/clec-210	23	MF
GO:0005581	collagen trimer	77/220	171/10463	5.19158e-87	3.68602e-85	3.27889e-85	clx-1/col-117/col-7/col-10/col-12/col-13/col-17/col-19/col-20/col-39/col-41/col-49/col-54/col-58/col-62/col-63/col-65/col-73/col-77/col-79/col-80/col-81/col-91/col-92/col-93/col-94/col-95/col-98/col-101/col-103/col-105/col-107/col-110/col-119/col-120/col-121/col-125/col-127/col-129/col-130/col-133/col-135/col-137/col-139/col-140/col-142/col-143/col-144/col-145/col-146/col-147/col-149/col-150/col-…	77	CC
GO:0005576	extracellular region	33/220	477/10463	1.23911e-09	4.39883e-08	3.91297e-08	cnc-2/col-19/dpy-5/dpy-7/dpy-13/grd-3/grd-5/hch-1/ins-2/ins-8/ins-19/lon-3/nas-3/nas-6/nlp-29/nlp-31/osm-8/rol-6/sqt-3/wrt-1/wrt-4/wrt-6/ttr-9/K04H4.2/ttr-28/lpr-6/lpr-5/lpr-4/lpr-3/H10E21.4/T06A4.1/Y47G6A.19/thn-5	33	CC
GO:0060102	collagen and cuticulin-based cuticle extracellular matrix	7/220	16/10463	1.60899e-08	3.80794e-07	3.38734e-07	col-19/dpy-5/dpy-7/dpy-13/lon-3/rol-6/sqt-3	7	CC
GO:0031012	extracellular matrix	8/220	66/10463	6.76852e-05	0.000800942	0.000712476	col-19/dpy-5/dpy-7/dpy-13/lon-3/rol-6/sqt-3/H10E21.4	8	CC
GO:0045121	membrane raft	8/220	77/10463	0.000203443	0.00180556	0.00160613	pcp-4/C29F3.7/irg-5/C17H12.6/H20E11.2/H20E11.3/dod-19/ZK6.11	8	CC
GO:0098857	membrane microdomain	8/220	77/10463	0.000203443	0.00180556	0.00160613	pcp-4/C29F3.7/irg-5/C17H12.6/H20E11.2/H20E11.3/dod-19/ZK6.11	8	CC
